# Supplementary material for: The Location of Missense Variants in the Human GIP Gene Is Indicative for Natural Selection
Source: Front Endocrinol (Lausanne). 2022 Jun 29;13:891586. doi: 10.3389/fendo.2022.891586 (PMC9277503; doi:10.3389/fendo.2022.891586)
Supplement: Supplementary file 1 [file Table_1.xlsx]

## Sheet: Sheet1
Location	Alleles	Alt	protPos	oAA	nAA	TOPMed	AF_TOPMed	UKBioBank450K	AF_UKB	gnomADv2.1	AF_gnomad	Num_datasets	AF_MAX	gip_peptide	UKB_exp	CADD
17:48961770	T/C	C	103	S	G	x	0.392701	x	0.676497	x	0.491512	3	0.676497	0	17_48961770_G_C	4.991
17:48964464	G/T	T	35	P	T	x	0.0061317	x	0.000567367	x	0.00153016	3	0.0061317	0	17_48964464_A_T	5.488
17:48960901	T/C	C	146	N	S	x	0.00401602	x	0.000406494	x	0.000931809	3	0.00401602	0	17_48960901_G_C	21.7
17:48958711	C/T	T	153	R	Q	x	0.00128074	x	0.00011491	x	0.000316334	3	0.00128074	0	17_48958711_A_T	11.12
17:48967226	C/A	A	3	A	S	x	0.00041558	x	4.30912e-06	x	4.05285e-05	3	0.00041558	0	17_48967226_T_A	12.04
17:48960895	C/T	T	148	C	Y	x	0.000336242	x	3.87821e-05	x	0.000107982	3	0.000336242	0	17_48960895_A_T	21.6
17:48960925	A/C	C	138	L	W	x	4.91141e-05	x	0.000137892	x	1.90023e-05	3	0.000137892	0	17_48960925_G_C	29.0
17:48964409	G/A	A	53	A	V	x	7.93381e-05	x	0.000109164	x	6.26372e-05	3	0.000109164	1	17_48964409_T_A	25.7
17:48964373	A/G	G	65	M	T	x	0.000105784	x	2.87275e-06	x	3.31626e-05	3	0.000105784	1	17_48964373_C_G	25.4
17:48960899	G/A	A	147	L	F	x	7.55601e-06	x	8.61824e-05	x	8.80623e-06	3	8.61824e-05	0	17_48960899_T_A	20.8
17:48960949	C/T	T	130	R	Q	x	5.28921e-05	x	4.16548e-05	x	7.94377e-05	3	7.94377e-05	0	17_48960949_A_T	17.27
17:48960937	A/G	G	134	I	T	x	4.91141e-05	x	7.75641e-05	x	3.40499e-05	3	7.75641e-05	0	17_48960937_C_G	15.40
17:48964469	G/A	A	33	S	F	x	1.5112e-05	x	7.61278e-05	x	1.63552e-05	3	7.61278e-05	0	17_48964469_T_A	16.35
17:48960979	G/A	A	120	A	V	x	1.5112e-05	x	7.03823e-05	x	4.34484e-06	3	7.03823e-05	0	17_48960979_T_A	14.41
17:48960890	G/C	C	150	L	V	x	6.42261e-05	x	1.58001e-05	x	4.50956e-05	3	6.42261e-05	0	17_48960890_G_C	23.8
17:48961788	G/A	A	97	R	W	x	1.1334e-05	x	5.45822e-05	x	1.64205e-05	3	5.45822e-05	0	17_48961788_T_A	15.21
17:48964337	A/G	G	77	L	P	x	1.1334e-05	x	5.02731e-05	x	8.16953e-06	3	5.02731e-05	1	17_48964337_C_G	28.0
17:48960949	C/G	G	130	R	P	x	3.4002e-05	x	7.18186e-06	x	2.64792e-05	3	3.4002e-05	0	17_48960949_C_G	18.23
17:48964390	A/T	T	59	S	R	x	3.4002e-05	x	2.58547e-05	x	2.45032e-05	3	3.4002e-05	1	17_48964390_A_T	24.2
17:48958712	G/A	A	153	R	W	x	7.55601e-06	x	3.16002e-05	x	1.80052e-05	3	3.16002e-05	0	17_48958712_T_A	25.0
17:48964386	A/G	G	61	Y	H	x	2.2668e-05	x	4.30912e-06	x	2.04195e-05	3	2.2668e-05	1	17_48964386_C_G	27.5
17:48960950	G/A	A	130	R	W	x	1.5112e-05	x	7.18186e-06	x	2.10231e-05	3	2.10231e-05	0	17_48960950_T_A	21.5
17:48967210	G/A	A	8	A	V	x	7.55601e-06	x	2.01092e-05	x	4.08413e-06	3	2.01092e-05	0	17_48967210_T_A	18.19
17:48960987	G/T	T	117	S	R	x	1.889e-05	x	4.30912e-06	x	1.32273e-05	3	1.889e-05	0	17_48960987_A_T	2.771
17:48967204	A/T	T	10	L	Q	x	3.778e-06	x	1.72365e-05	x	4.084e-06	3	1.72365e-05	0	17_48967204_A_T	23.7
17:48961787	C/T	T	97	R	Q	x	3.778e-06	x	1.1491e-05	x	1.64256e-05	3	1.64256e-05	0	17_48961787_A_T	0.105
17:48967222	G/A	A	4	T	M	x	7.55601e-06	x	1.43637e-05	x	8.1684e-06	3	1.43637e-05	0	17_48967222_T_A	10.42
17:48960983	G/C	C	119	P	A	x	3.778e-06	x	1.43637e-06	x	1.30939e-05	3	1.30939e-05	0	17_48960983_G_C	0.210
17:48967168	T/C	C	22	E	G	x	3.778e-06	x	1.29274e-05	x	4.08433e-06	3	1.29274e-05	0	17_48967168_G_C	23.9
17:48961739	A/G	G	113	V	A	x	7.55601e-06	x	1.43637e-06	x	1.23721e-05	3	1.23721e-05	0	17_48961739_C_G	0.035
17:48967148	T/C	C	29	S	G	x	7.55601e-06	x	1.1491e-05	x	1.22575e-05	3	1.22575e-05	0	17_48967148_G_C	23.5
17:48964410	C/T	T	53	A	T	x	1.1334e-05	x	8.61824e-06	x	8.16807e-06	3	1.1334e-05	1	17_48964410_A_T	24.1
17:48960915	C/G	G	141	L	F	x	7.55601e-06	x	1.43637e-06	x	8.54767e-06	3	8.54767e-06	0	17_48960915_C_G	17.67
17:48961772	G/A	A	102	A	V	x	7.55601e-06	x	4.30912e-06	x	4.11306e-06	3	7.55601e-06	0	17_48961772_T_A	21.8
17:48964480	G/T	T	29	S	R	x	3.778e-06	x	4.30912e-06	x	4.09628e-06	3	4.30912e-06	0	17_48964480_A_T	0.254
17:48960922	G/A	A	139	A	V	x	3.778e-06	x	2.87275e-06	x	4.24657e-06	3	4.24657e-06	0	17_48960922_T_A	23.6
17:48964335	G/C	C	78	L	V	x	0.000102006			x	0.000154802	2	0.000154802	1	17_48964335_G_C	24.7
17:48964419	G/C	C	50	P	A			x	4.74003e-05	x	8.168e-06	2	4.74003e-05	0	17_48964419_G_C	16.56
17:48961784	G/A	A	98	A	V			x	4.30912e-06	x	3.28728e-05	2	3.28728e-05	0	17_48961784_T_A	14.74
17:48960904	G/A	A	145	T	I	x	3.0224e-05	x	1.86728e-05			2	3.0224e-05	0	17_48960904_T_A	8.997
17:48964415	C/G	G	51	R	T			x	1.00546e-05	x	2.04205e-05	2	2.04205e-05	0	17_48964415_C_G	25.2
17:48964410	C/G	G	53	A	P			x	1.72365e-05	x	4.08403e-06	2	1.72365e-05	1	17_48964410_C_G	24.1
17:48967218	C/A	A	5	K	N	x	3.778e-06			x	1.22523e-05	2	1.22523e-05	0	17_48967218_T_A	24.7
17:48964341	A/C	C	76	W	G	x	3.778e-06	x	1.1491e-05			2	1.1491e-05	1	17_48964341_G_C	31
17:48961745	T/G	G	111	E	A	x	1.1334e-05	x	1.43637e-06			2	1.1334e-05	0	17_48961745_C_G	5.633
17:48964430	T/G	G	46	Q	P	x	1.1334e-05			x	7.36914e-06	2	1.1334e-05	0	17_48964430_C_G	16.12
17:48961802	G/T	T	92	T	N			x	2.87275e-06	x	8.22551e-06	2	8.22551e-06	1	17_48961802_A_T	24.3
17:48960962	C/T	T	126	E	K	x	7.55601e-06	x	4.30912e-06			2	7.55601e-06	0	17_48960962_A_T	17.96
17:48960965	C/T	T	125	D	N	x	7.55601e-06	x	2.87275e-06			2	7.55601e-06	0	17_48960965_A_T	3.919
17:48964329	G/C	C	80	Q	E	x	7.55601e-06			x	4.08523e-06	2	7.55601e-06	1	17_48964329_G_C	25.3
17:48961806	T/C	C	91	I	V	x	3.778e-06	x	7.18186e-06			2	7.18186e-06	1	17_48961806_G_C	15.95
17:48961788	G/C	C	97	R	G			x	4.30912e-06	x	4.10512e-06	2	4.30912e-06	0	17_48961788_G_C	6.159
17:48964392	T/A	A	59	S	C			x	4.30912e-06	x	4.08393e-06	2	4.30912e-06	1	17_48964392_T_A	27.1
17:48960970	G/C	C	123	P	R	x	3.778e-06			x	4.24827e-06	2	4.24827e-06	0	17_48960970_G_C	9.968
17:48961737	C/T	T	114	E	K			x	2.87275e-06	x	4.11994e-06	2	4.11994e-06	0	17_48961737_A_T	17.93
17:48964458	C/T	T	37	G	R			x	1.43637e-06	x	4.0861e-06	2	4.0861e-06	0	17_48964458_A_T	19.26
17:48964443	C/A	A	42	V	L	x	3.778e-06			x	4.08507e-06	2	4.08507e-06	0	17_48964443_T_A	10.86
17:48964412	T/A	A	52	Y	F	x	3.778e-06			x	4.08393e-06	2	4.08393e-06	1	17_48964412_T_A	25.9
17:48964385	T/C	C	61	Y	C					x	3.77159e-05	1	3.77159e-05	1	17_48964385_G_C	28.2
17:48964328	T/G	G	80	Q	P					x	3.76705e-05	1	3.76705e-05	1	17_48964328_C_G	27.2
17:48961740	C/T	T	113	V	M					x	1.64701e-05	1	1.64701e-05	0	17_48961740_A_T	8.217
17:48967178	C/T	T	19	G	R	x	1.5112e-05					1	1.5112e-05	0	17_48967178_A_T	23.2
17:48967164	C/G	G	23	K	N					x	1.47398e-05	1	1.47398e-05	0	17_48967164_C_G	20.9
17:48967153	T/C	C	27	H	R			x	1.1491e-05			1	1.1491e-05	0	17_48967153_G_C	7.736
17:48961768	A/T	T	103	S	R	x	1.1334e-05					1	1.1334e-05	0	17_48961768_A_T	7.647
17:48964444	C/A	A	41	K	N	x	1.1334e-05					1	1.1334e-05	0	17_48964444_T_A	16.57
17:48967211	C/A	A	8	A	S	x	1.1334e-05					1	1.1334e-05	0	17_48967211_T_A	0.174
17:48964457	C/T	T	37	G	E			x	1.00546e-05			1	1.00546e-05	0	17_48964457_A_T	19.61
17:48960971	G/T	T	123	P	T					x	8.51064e-06	1	8.51064e-06	0	17_48960971_A_T	7.646
17:48964464	G/A	A	35	P	S					x	8.17581e-06	1	8.17581e-06	0	17_48964464_T_A	4.411
17:48964317	T/C	C	84	K	E					x	8.17341e-06	1	8.17341e-06	1	17_48964317_G_C	28.8
17:48967163	T/C	C	24	K	E					x	8.1688e-06	1	8.1688e-06	0	17_48967163_G_C	11.89
17:48964383	T/C	C	62	S	G					x	8.1678e-06	1	8.1678e-06	1	17_48964383_G_C	26.3
17:48960961	T/C	C	126	E	G	x	7.55601e-06					1	7.55601e-06	0	17_48960961_G_C	16.91
17:48964370	T/C	C	66	D	G	x	7.55601e-06					1	7.55601e-06	1	17_48964370_G_C	29.1
17:48964392	T/G	G	59	S	R	x	7.55601e-06					1	7.55601e-06	1	17_48964392_C_G	26.9
17:48964444	C/G	G	41	K	N	x	7.55601e-06					1	7.55601e-06	0	17_48964444_C_G	16.47
17:48964424	C/T	T	48	R	Q			x	7.18186e-06			1	7.18186e-06	0	17_48964424_A_T	23.3
17:48967196	A/T	T	13	S	T			x	5.74549e-06			1	5.74549e-06	0	17_48967196_A_T	8.603
17:48958715	A/G	G	152	S	P					x	5.09378e-06	1	5.09378e-06	0	17_48958715_C_G	23.3
17:48958711	C/G	G	153	R	P					x	5.0525e-06	1	5.0525e-06	0	17_48958711_C_G	19.28
17:48961773	C/T	T	102	A	T			x	4.30912e-06			1	4.30912e-06	0	17_48961773_A_T	13.14
17:48961809	T/A	A	90	N	Y			x	4.30912e-06			1	4.30912e-06	1	17_48961809_T_A	27.4
17:48960934	T/G	G	135	Q	P					x	4.20943e-06	1	4.20943e-06	0	17_48960934_C_G	8.581
17:48960947	C/T	T	131	D	N					x	4.20242e-06	1	4.20242e-06	0	17_48960947_A_T	20.4
17:48961782	G/T	T	99	L	M					x	4.10809e-06	1	4.10809e-06	0	17_48961782_A_T	14.63
17:48964323	C/G	G	82	G	R					x	4.08654e-06	1	4.08654e-06	1	17_48964323_C_G	26.5
17:48964460	A/G	G	36	V	A					x	4.08647e-06	1	4.08647e-06	0	17_48964460_C_G	0.716
17:48964457	C/G	G	37	G	A					x	4.0863e-06	1	4.0863e-06	0	17_48964457_C_G	17.15
17:48964454	G/A	A	38	S	F					x	4.0857e-06	1	4.0857e-06	0	17_48964454_T_A	15.78
17:48967157	C/T	T	26	G	S					x	4.0848e-06	1	4.0848e-06	0	17_48967157_A_T	13.46
17:48967157	C/G	G	26	G	R					x	4.0848e-06	1	4.0848e-06	0	17_48967157_C_G	14.96
17:48967160	C/G	G	25	E	Q					x	4.08467e-06	1	4.08467e-06	0	17_48967160_C_G	22.8
17:48964365	T/G	G	68	I	L					x	4.08407e-06	1	4.08407e-06	1	17_48964365_C_G	25.2
17:48964371	C/T	T	66	D	N					x	4.08403e-06	1	4.08403e-06	1	17_48964371_A_T	26.5
17:48967188	G/C	C	15	F	L					x	4.08403e-06	1	4.08403e-06	0	17_48967188_G_C	16.25
17:48964382	C/G	G	62	S	T					x	4.08393e-06	1	4.08393e-06	1	17_48964382_C_G	25.1
17:48967208	G/C	C	9	L	V					x	4.08393e-06	1	4.08393e-06	0	17_48967208_G_C	16.95
17:48964388	T/G	G	60	D	A					x	4.0839e-06	1	4.0839e-06	1	17_48964388_C_G	27.4
17:48964391	C/T	T	59	S	N					x	4.08387e-06	1	4.08387e-06	1	17_48964391_A_T	25.2
17:48967195	G/A	A	13	S	F					x	4.08387e-06	1	4.08387e-06	0	17_48967195_T_A	12.67
17:48960889	A/G	G	150	L	P	x	3.778e-06					1	3.778e-06	0	17_48960889_C_G	22.6
17:48960904	G/C	C	145	T	R	x	3.778e-06					1	3.778e-06	0	17_48960904_G_C	13.92
17:48960904	G/T	T	145	T	K	x	3.778e-06					1	3.778e-06	0	17_48960904_A_T	14.61
17:48960934	T/C	C	135	Q	R	x	3.778e-06					1	3.778e-06	0	17_48960934_G_C	6.691
17:48960935	G/C	C	135	Q	E	x	3.778e-06					1	3.778e-06	0	17_48960935_G_C	15.57
17:48960967	C/G	G	124	S	T	x	3.778e-06					1	3.778e-06	0	17_48960967_C_G	5.960
17:48960968	T/G	G	124	S	R	x	3.778e-06					1	3.778e-06	0	17_48960968_C_G	2.222
17:48960970	G/A	A	123	P	L	x	3.778e-06					1	3.778e-06	0	17_48960970_T_A	9.277
17:48960976	T/C	C	121	K	R	x	3.778e-06					1	3.778e-06	0	17_48960976_G_C	5.522
17:48961737	C/G	G	114	E	Q	x	3.778e-06					1	3.778e-06	0	17_48961737_C_G	16.24
17:48961758	T/C	C	107	R	G	x	3.778e-06					1	3.778e-06	0	17_48961758_G_C	15.03
17:48961773	C/G	G	102	A	P	x	3.778e-06					1	3.778e-06	0	17_48961773_C_G	17.60
17:48961802	G/A	A	92	T	I	x	3.778e-06					1	3.778e-06	1	17_48961802_T_A	24.7
17:48961808	T/A	A	90	N	I	x	3.778e-06					1	3.778e-06	1	17_48961808_T_A	27.7
17:48961812	G/A	A	89	H	Y	x	3.778e-06					1	3.778e-06	1	17_48961812_T_A	24.1
17:48964363	A/C	C	68	I	M	x	3.778e-06					1	3.778e-06	1	17_48964363_G_C	22.6
17:48964409	G/C	C	53	A	G	x	3.778e-06					1	3.778e-06	1	17_48964409_G_C	26.1
17:48964418	G/A	A	50	P	L	x	3.778e-06					1	3.778e-06	0	17_48964418_T_A	21.1
17:48964422	C/T	T	49	G	S	x	3.778e-06					1	3.778e-06	0	17_48964422_A_T	16.49
17:48964424	C/G	G	48	R	P	x	3.778e-06					1	3.778e-06	0	17_48964424_C_G	24.3
17:48964428	G/A	A	47	P	S	x	3.778e-06					1	3.778e-06	0	17_48964428_T_A	19.47
17:48964433	G/C	C	45	P	R	x	3.778e-06					1	3.778e-06	0	17_48964433_G_C	24.1
17:48964448	G/T	T	40	A	D	x	3.778e-06					1	3.778e-06	0	17_48964448_A_T	21.0
17:48964455	A/G	G	38	S	P	x	3.778e-06					1	3.778e-06	0	17_48964455_C_G	12.13
17:48964461	C/T	T	36	V	I	x	3.778e-06					1	3.778e-06	0	17_48964461_A_T	2.324
17:48967147	C/T	T	29	S	N	x	3.778e-06					1	3.778e-06	0	17_48967147_A_T	26.6
17:48967184	C/T	T	17	A	T	x	3.778e-06					1	3.778e-06	0	17_48967184_A_T	23.2
17:48961767	G/C	C	104	Q	E			x	2.87275e-06			1	2.87275e-06	0	17_48961767_G_C	19.69
17:48961794	C/T	T	95	E	K			x	2.87275e-06			1	2.87275e-06	0	17_48961794_A_T	23.2
17:48964366	C/G	G	67	K	N			x	2.87275e-06			1	2.87275e-06	1	17_48964366_C_G	22.8
17:48967147	C/G	G	29	S	T			x	2.87275e-06			1	2.87275e-06	0	17_48967147_C_G	31
17:48967166	T/G	G	23	K	Q			x	2.87275e-06			1	2.87275e-06	0	17_48967166_C_G	23.0
17:48967198	A/G	G	12	L	P			x	2.87275e-06			1	2.87275e-06	0	17_48967198_C_G	19.70
17:48967225	G/T	T	3	A	D			x	2.87275e-06			1	2.87275e-06	0	17_48967225_A_T	19.79
17:48960890	G/A	A	150	L	F			x	1.43637e-06			1	1.43637e-06	0	17_48960890_T_A	23.9
17:48960906	C/G	G	144	Q	H			x	1.43637e-06			1	1.43637e-06	0	17_48960906_C_G	14.47
17:48960909	A/C	C	143	D	E			x	1.43637e-06			1	1.43637e-06	0	17_48960909_G_C	4.538
17:48960914	G/T	T	142	L	M			x	1.43637e-06			1	1.43637e-06	0	17_48960914_A_T	12.68
17:48960932	C/G	G	136	E	Q			x	1.43637e-06			1	1.43637e-06	0	17_48960932_C_G	21.5
17:48960941	G/T	T	133	L	M			x	1.43637e-06			1	1.43637e-06	0	17_48960941_A_T	23.3
17:48960949	C/A	A	130	R	L			x	1.43637e-06			1	1.43637e-06	0	17_48960949_T_A	17.26
17:48960971	G/A	A	123	P	S			x	1.43637e-06			1	1.43637e-06	0	17_48960971_T_A	6.380
17:48960985	G/A	A	118	S	F			x	1.43637e-06			1	1.43637e-06	0	17_48960985_T_A	9.495
17:48961730	T/G	G	116	Q	P			x	1.43637e-06			1	1.43637e-06	0	17_48961730_C_G	14.97
17:48961734	G/A	A	115	P	S			x	1.43637e-06			1	1.43637e-06	0	17_48961734_T_A	5.920
17:48961751	T/G	G	109	E	A			x	1.43637e-06			1	1.43637e-06	0	17_48961751_C_G	8.972
17:48961763	G/A	A	105	A	V			x	1.43637e-06			1	1.43637e-06	0	17_48961763_T_A	21.0
17:48961764	C/G	G	105	A	P			x	1.43637e-06			1	1.43637e-06	0	17_48961764_C_G	10.40
17:48961769	C/T	T	103	S	N			x	1.43637e-06			1	1.43637e-06	0	17_48961769_A_T	5.334
17:48961779	C/G	G	100	E	Q			x	1.43637e-06			1	1.43637e-06	0	17_48961779_C_G	13.97
17:48961793	T/G	G	95	E	A			x	1.43637e-06			1	1.43637e-06	0	17_48961793_C_G	23.3
17:48964331	G/T	T	79	A	D			x	1.43637e-06			1	1.43637e-06	1	17_48964331_A_T	26.7
17:48964357	T/A	A	70	Q	H			x	1.43637e-06			1	1.43637e-06	1	17_48964357_T_A	22.7
17:48964364	A/C	C	68	I	S			x	1.43637e-06			1	1.43637e-06	1	17_48964364_G_C	27.8
17:48964364	A/G	G	68	I	T			x	1.43637e-06			1	1.43637e-06	1	17_48964364_C_G	26.3
17:48964370	T/A	A	66	D	V			x	1.43637e-06			1	1.43637e-06	1	17_48964370_T_A	27.8
17:48964379	A/T	T	63	I	N			x	1.43637e-06			1	1.43637e-06	1	17_48964379_A_T	24.9
17:48964380	T/C	C	63	I	V			x	1.43637e-06			1	1.43637e-06	1	17_48964380_G_C	23.6
17:48964395	T/C	C	58	I	V			x	1.43637e-06			1	1.43637e-06	1	17_48964395_G_C	23.0
17:48964421	C/A	A	49	G	V			x	1.43637e-06			1	1.43637e-06	0	17_48964421_T_A	23.1
17:48964434	G/A	A	45	P	S			x	1.43637e-06			1	1.43637e-06	0	17_48964434_T_A	12.31
17:48964435	G/T	T	44	S	R			x	1.43637e-06			1	1.43637e-06	0	17_48964435_A_T	21.6
17:48964479	C/G	G	30	A	P			x	1.43637e-06			1	1.43637e-06	0	17_48964479_C_G	1.839
17:48967153	T/A	A	27	H	L			x	1.43637e-06			1	1.43637e-06	0	17_48967153_T_A	9.304
17:48967154	G/A	A	27	H	Y			x	1.43637e-06			1	1.43637e-06	0	17_48967154_T_A	12.29
17:48967171	C/T	T	21	G	E			x	1.43637e-06			1	1.43637e-06	0	17_48967171_A_T	23.5
17:48967213	A/C	C	7	F	C			x	1.43637e-06			1	1.43637e-06	0	17_48967213_G_C	16.28
