# Supplementary material for: The Location of Missense Variants in the Human GIP Gene Is Indicative for Natural Selection
Source: Front Endocrinol (Lausanne). 2022 Jun 29;13:891586. doi: 10.3389/fendo.2022.891586 (PMC9277503; doi:10.3389/fendo.2022.891586)
Supplement: Supplementary file 2 [file Table_2.xlsx]

## Sheet: Conservation score
POS	SEQ	SCORE	POS	COLOR	CONFIDENCE INTERVAL	CONFIDENCE INTERVAL COLORS	B/E	FUNCTION	MSA DATA	RESIDUE VARIETY
		Score	Position
1	M	-1.189	1	9	-1.421,-1.086			9.8			e	f	47/91	M,L
2	V	0.911	2	2	0.277, 1.425			4.1			e		52/91	G,M,A,V,L
3	A	-0.59	3	7	-0.917,-0.366			8.6			e		53/91	A,K,T,S
4	T	2.605	4	1	1.425, 3.327			1.1			e		55/91	L,T,I,V,A,M
5	K	-1.078	5	8	-1.361,-0.917			9.8			e	f	55/91	R,K
6	T	0.384	6	4	-0.088, 0.815			5.2			b		51/91	V,M,K,T,L,I
7	F	2.403	7	1	1.077, 3.327			2.1			b		60/91	C,F,S,I,L,T,V
8	A	-0.435	8	6	-0.733,-0.187			7.6			b		62/91	A,G,P,T,N,S,C
9	L	-0.817	9	8	-1.141,-0.597			9.7			b		62/91	L,M,V
10	L	-0.823	10	8	-1.141,-0.597			9.7			b		62/91	L,M,V
11	L	-0.821	11	8	-1.141,-0.597			9.7			b		62/91	V,M,L
12	L	0.227	12	4	-0.280, 0.606			6.3			b		61/91	A,G,M,V,T,L
13	S	-0.065	13	5	-0.524, 0.277			7.4			b		61/91	C,P,T,L,F,S
14	L	-1.036	14	8	-1.361,-0.857			9.8			b		62/91	V,L
15	F	0.288	15	4	-0.280, 0.606			6.3			b		62/91	V,F,S,L
16	L	-0.822	16	8	-1.141,-0.597			9.7			b		62/91	L,M,V
17	A	-0.434	17	6	-0.796,-0.187			7.6			b		62/91	T,S,V,G,A
18	V	0.559	18	3	0.023, 0.815			5.2			b		62/91	S,L,T,M,A,V
19	G	-0.503	19	7	-0.857,-0.280			8.6			b		62/91	A,G,V
20	L	0.62	20	3	0.023, 1.077			5.2			e		62/91	H,R,S,F,M,A,K,L,N
21	G	-0.208	21	6	-0.666, 0.142			7.5			e		62/91	S,T,G,A
22	E	0.632	22	3	0.023, 1.077			5.2			e		62/91	N,K,E,G,A,D,Q,H
23	K	0.032	23	5	-0.448, 0.277			6.4			e		63/91	E,K,R,P,L,M
24	K	0.224	24	4	-0.280, 0.606			6.3			e		64/91	G,A,V,S,K,E
25	E	-0.234	25	6	-0.666, 0.023			7.5			e		64/91	A,D,E,K,S
26	G	1.527	26	1	0.815, 1.952			2.1			e		64/91	D,G,A,T,P,V,H,S
27	H	0.545	27	3	0.023, 0.815			5.2			e		64/91	Y,H,R,Q,S,F,E,P,L
28	F	0.314	28	4	-0.187, 0.606			6.3			e		65/91	F,S,L,P,T,Y,A
29	S	0.674	29	3*	-0.187, 1.077			6.2			e		14/91	F,S,P,K,H
30	A	1.345	30	1	0.429, 1.952			4.1			e		15/91	H,Y,A,G,S,P,L
31	L	-0.336	31	6	-0.975, 0.023			8.5			b		16/91	L,I
32	P	1.355	32	1	0.277, 1.952			4.1			e		17/91	S,L,P,C
33	S	-0.007	33	5	-0.597, 0.429			7.4			e		17/91	P,L,S
34	L	2.314	34	1	1.077, 3.327			2.1			b		17/91	C,I,S,P,R,L
35	P	0.209	35	4*	-0.597, 0.815			7.2			e		18/91	P,L,F
36	V	0.667	36	3*	-0.187, 1.425			6.1			b		19/91	P,L,F,V
37	G	-0.875	37	8	-1.141,-0.666			9.7			e	f	66/91	R,G
38	S	0.974	38	2	0.429, 1.425			4.1			b		74/91	F,S,V,X,T,L,P,G,A
39	H	0.647	39	3	0.142, 1.077			5.2			e		78/91	D,G,N,H,Y,S,R,Q
40	A	1.223	40	1	0.606, 1.425			3.1			b		81/91	S,V,E,I,L,T,P,G,A
41	K	1.257	41	1	0.606, 1.425			3.1			e		83/91	E,K,N,P,W,R,G
42	V	1.952	42	1	1.077, 1.952			2.1			e		84/91	R,F,S,Y,V,T,P,L,N,I,A,G
43	S	0.04	43	5	-0.366, 0.277			6.4			e		87/91	G,A,P,R,S
44	S	1.106	44	2	0.429, 1.425			4.1			e		87/91	S,P,G,A,D
45	P	1.606	45	1	0.815, 1.952			2.1			e		82/91	A,G,T,L,P,I,F,S
46	Q	0.673	46	3	0.142, 1.077			5.2			e		83/91	R,Q,S,G,K,E,T,P,W
47	P	-0.058	47	5	-0.448, 0.277			6.4			e		88/91	S,L,P,H,A
48	R	0.52	48	3	0.023, 0.815			5.2			e		88/91	V,F,Q,R,M,E,P,L
49	G	0.127	49	5	-0.280, 0.429			6.4			e		89/91	S,Q,H,D,G,A
50	P	-0.021	50	5	-0.448, 0.277			6.4			e		90/91	A,T,Q,P,R
51	R	-1.398	51	9	-1.543,-1.361			9.9			e	f	91/91	R
52	Y	-1.319	52	9	-1.543,-1.250			9.9			e	f	91/91	Y
53	A	-1.087	53	8	-1.304,-0.975			9.8			b		91/91	S,A
54	E	-1.387	54	9	-1.543,-1.361			9.9			e	f	91/91	E
55	G	-1.247	55	9	-1.492,-1.141			9.9			b	s	91/91	A,G
56	T	-1.353	56	9	-1.492,-1.304			9.9			b	s	91/91	I,T
57	F	-0.705	57	7	-1.031,-0.524			8.7			b		91/91	L,F,V
58	I	-1.115	58	9	-1.304,-0.975			9.8			b	s	91/91	M,A,I,F
59	S	-1.433	59	9	-1.543,-1.421			9.9			b	s	91/91	S
60	D	-1.4	60	9	-1.543,-1.361			9.9			e	f	91/91	D
61	Y	-1.319	61	9	-1.543,-1.250			9.9			b	s	91/91	Y
62	S	-1.433	62	9	-1.543,-1.421			9.9			b	s	91/91	S
63	I	-1.319	63	9	-1.492,-1.250			9.9			b	s	91/91	R,I
64	A	-0.963	64	8	-1.195,-0.857			9.8			b		91/91	A,L,T
65	M	-1.138	65	9	-1.361,-1.031			9.8			b	s	91/91	L,M
66	D	-1.305	66	9	-1.492,-1.250			9.9			e	f	91/91	E,D
67	K	-0.745	67	7	-1.031,-0.597			8.7			e		91/91	H,D,K,S,N,T
68	I	-0.243	68	9	-1.421,-1.141			9.9			b	s	91/91	M,V,I
69	H	-0.887	69	8	-1.141,-0.733			9.7			e	f	91/91	M,H,L,R
70	Q	-1.179	70	9	-1.361,-1.086			9.8			e	f	91/91	K,Q,R
71	Q	-0.852	71	8	-1.086,-0.666			8.7			e	f	91/91	H,R,Q,K
72	D	-1.023	72	8	-1.250,-0.917			9.8			e	f	91/91	D,N,E
73	F	-1.328	73	9	-1.543,-1.250			9.9			b	s	91/91	F
74	V	-1.418	74	9	-1.543,-1.361			9.9			b	s	91/91	V
75	N	-1.205	75	9	-1.421,-1.086			9.8			e	f	91/91	D,N,E
76	W	-1.173	76	9	-1.492,-1.031			9.8			b	s	91/91	W
77	L	-1.335	77	9	-1.543,-1.250			9.9			b	s	91/91	L
78	L	-1.335	78	9	-1.543,-1.250			9.9			b	s	91/91	L
79	A	-1.25	79	9	-1.421,-1.141			9.9			e	f	91/91	T,S,A
80	Q	-1.194	80	9	-1.421,-1.086			9.8			e	f	91/91	R,Q,H
81	K	-0.937	81	8	-1.195,-0.796			9.7			e	f	91/91	Q,R,K
82	G	-1.211	82	9	-1.421,-1.086			9.8			e	f	91/91	E,G
83	K	-0.792	83	7	-1.086,-0.597			8.7			e		91/91	K,R,N
84	K	-1.271	84	9	-1.492,-1.195			9.9			e	f	91/91	R,K
85	N	-0.453	85	6	-0.733,-0.280			7.6			e		91/91	S,I,N,G,V
86	D	-0.068	86	5	-0.448, 0.142			6.5			e		91/91	G,A,D,H,S,N,E
87	W	0.222	87	4	-0.280, 0.606			6.3			e		91/91	W,T,N,S,D,V
88	K	0.604	88	3	0.142, 0.815			5.2			e		91/91	S,R,V,K,I,D,A,M
89	H	-0.299	89	6	-0.666,-0.088			7.5			e		91/91	A,M,H,V,I,L,Q
90	N	-1.032	90	8	-1.250,-0.917			9.8			e	f	91/91	E,R,N,S,D
91	I	0.518	91	3	0.023, 0.815			5.2			b		90/91	A,M,I,L,P,V,S,Q
92	T	-0.264	92	6	-0.597,-0.088			7.5			e		91/91	L,T,N,A,F,S,Y,H
93	Q	-1.069	93	8	-1.304,-0.917			9.8			e	f	91/91	R,Q,K,E
94	R	-1.398	94	9	-1.543,-1.361			9.9			e	f	91/91	R
95	E	-0.317	95	6	-0.666,-0.088			7.5			e		91/91	D,A,G,E,K,N
96	A	-0.734	96	7	-0.975,-0.597			8.7			b		90/91	T,I,V,A
97	R	1.116	97	1	0.606, 1.425			3.1			e		90/91	E,P,A,D,G,R,Q,H
98	A	0.17	98	4	-0.280, 0.429			6.4			b		89/91	V,A,G,S,N,P,T
99	L	0.372	99	4	-0.088, 0.606			5.3			e		89/91	H,V,Q,T,P,R,L
100	E	1.367	100	1	0.606, 1.952			3.1			e		89/91	R,Q,V,L,I,N,K,E,M,A,G
101	L	1.03	101	2	0.429, 1.425			4.1			e		89/91	Q,R,S,W,P,L,A,M
102	A	-0.138	102	5	-0.524, 0.142			7.5			e		91/91	V,A,M,E,S,T,P
103	S	1.423	103	1	0.815, 1.952			2.1			e		91/91	V,H,Q,R,S,A,D,G,P,T,L,N,E
104	Q	0.534	104	3	0.023, 0.815			5.2			e		90/91	D,G,K,E,P,N,H,R,Q,S
105	A	-0.143	105	5	-0.524, 0.142			7.5			e		89/91	P,S,D,G,A
106	N	-0.082	106	5	-0.448, 0.142			6.5			e		90/91	N,P,T,E,K,G,D,Q,R,H
107	R	0.997	107	2	0.429, 1.425			4.1			e		90/91	K,E,R,W,S,N,G
108	K	1.187	108	1	0.606, 1.425			3.1			e		90/91	L,W,N,I,K,E,M,D,R,S,V
109	E	0.575	109	3	-0.088, 1.077			5.2			e		30/91	D,E,K,N
110	E	0.65	110	3	0.142, 1.077			5.2			e		88/91	E,K,L,P,T,G,A,R,Q,H,V
111	E	0.421	111	4	-0.088, 0.815			5.2			e		89/91	G,D,A,E,K,Q
112	A	0.134	112	5	-0.280, 0.429			6.4			e		88/91	E,K,N,P,T,A,S,H
113	V	2.911	113	1	1.425, 3.327			1.1			e		88/91	E,K,L,T,P,A,M,G,S,Q,R,V
114	E	0.657	114	3	0.142, 1.077			5.2			e		90/91	E,R,N,S,D,G,A
115	P	1.803	115	1	1.077, 1.952			2.1			e		88/91	E,K,N,L,P,D,M,Q,R,V
116	Q	1.739	116	1	1.077, 1.952			2.1			e		89/91	G,K,E,W,P,Q,R,S
117	S	-0.155	117	5	-0.524, 0.023			7.5			e		88/91	D,G,N,T,K,H,S,R
118	S	-0.133	118	5	-0.448, 0.142			6.5			e		88/91	S,F,Q,A,I,N,T,P,K
119	P	0.189	119	4	-0.280, 0.429			6.4			e		86/91	A,L,Q,T,P,S,F
120	A	1.468	120	1	0.815, 1.952			2.1			e		87/91	R,F,S,H,L,P,K,G,A
121	K	1.663	121	1	0.815, 1.952			2.1			e		87/91	E,K,N,P,L,T,A,D,S,R,Q
122	N	0.682	122	3	0.142, 1.077			5.2			e		87/91	N,I,P,T,K,A,D,S,R,C
123	P	0.302	123	4	-0.187, 0.606			6.3			e		82/91	S,L,P
124	S	1.845	124	1	1.077, 1.952			2.1			e		81/91	S,F,R,Q,C,G,D,L,T,E,K
125	D	0.373	125	4	-0.088, 0.606			5.3			e		81/91	N,P,E,D,G,A,S,R
126	E	0.401	126	4	-0.088, 0.815			5.2			e		84/91	E,X,L,P,G,A,D,S,Q
127	D	-0.238	127	6	-0.597, 0.023			7.5			e		86/91	L,E,G,D
128	L	1.049	128	2	0.429, 1.425			4.1			b		86/91	H,V,S,M,G,D,L,P,E
129	L	-0.37	129	6	-0.733,-0.088			7.5			b		86/91	V,M,P,L
130	R	0.701	130	3	0.142, 1.077			5.2			e		86/91	R,Q,N,K,E,G,M
131	D	0.273	131	4	-0.187, 0.606			6.3			e		86/91	X,N,K,E,A,D,G,R,S,V,H
132	L	0.909	132	2	0.277, 1.425			4.1			b		87/91	V,A,M,K,E,L,F
133	L	-0.543	133	7	-0.917,-0.280			8.6			b		87/91	V,R,Q,L
134	I	1.616	134	1	0.815, 1.952			2.1			b		86/91	D,M,G,A,T,L,I,N,E,V,F,S,C
135	Q	0.976	135	2	0.429, 1.425			4.1			e		86/91	S,R,Q,H,P,E,K,A
136	E	-0.803	136	8	-1.086,-0.597			8.7			e	f	86/91	E,K
137	L	0.025	137	5	-0.448, 0.277			6.4			b		86/91	V,F,I,L
138	L	-1.65	138	9	-1.421,-1.031			9.8			b	s	85/91	V,L
139	A	-0.307	139	6	-0.666,-0.088			7.5			b		85/91	G,A,T,P,S
140	C	1.09	140	2	0.277, 1.425			4.1			b		84/91	X,L,W,R,C
141	L	0.885	141	2	0.277, 1.077			4.2			b		85/91	L,I,V,M,A
142	L	0.319	142	4	-0.088, 0.606			5.3			b		85/91	R,L,V,A,M,G
143	D	-0.476	143	6	-0.857,-0.187			8.6			e		62/91	D,G,N,E
144	Q	0.361	144	4	-0.088, 0.606			5.3			e		85/91	S,R,Q,H,T,L,W,E,K,A
145	T	0.638	145	3	0.142, 1.077			5.2			e		85/91	G,A,M,L,T,I,K,R,S
146	N	-0.011	146	5	-0.448, 0.277			6.4			e		85/91	N,E,K,G,A,D
147	L	-0.516	147	7	-0.857,-0.280			8.6			b		84/91	V,P,R,L,S,I
148	C	-0.359	148	6	-0.796,-0.088			7.5			b		83/91	G,Y,R,S,C
149	R	0.13	149	5	-0.280, 0.429			6.4			e		80/91	G,K,W,T,H,Q,R,S
150	L	0.629	150	3	0.023, 1.077			5.2			e		61/91	A,D,F,L,P,R
151	R	-1.024	151	8	-1.304,-0.857			9.8			e	f	60/91	R,T,S
152	S	0.438	152	4*	-0.280, 0.815			6.2			e		13/91	S,R,E,C,A
153	R	-0.601	153	7*	-1.250,-0.280			9.6			e		4/91	R
