# Supplementary material for: The Location of Missense Variants in the Human GIP Gene Is Indicative for Natural Selection
Source: Front Endocrinol (Lausanne). 2022 Jun 29;13:891586. doi: 10.3389/fendo.2022.891586 (PMC9277503; doi:10.3389/fendo.2022.891586)
Supplement: Supplementary file 3 [file Table_3.xlsx]

## Sheet: Ark 1 - Table 1
Table 1
protein_name	mutations	evol_indices	EVE_scores	EVE_classes_100_pct_retained	uncertainty	EVE_classes_10_pct_retained	EVE_classes_20_pct_retained	EVE_classes_30_pct_retained	EVE_classes_40_pct_retained	EVE_classes_50_pct_retained	EVE_classes_60_pct_retained	EVE_classes_70_pct_retained	EVE_classes_80_pct_retained	EVE_classes_90_pct_retained	EVE_classes_25_pct_retained	EVE_classes_75_pct_retained
GIP_HUMAN_b05	wt	-0.0	0.08809214469944082	Benign	0.2981013777229901	Uncertain	Benign	Benign	Benign	Benign	Benign	Benign	Benign	Benign	Benign	Benign
GIP_HUMAN_b05	M1A	7.266296400000001	0.6908709063878036	Pathogenic	0.6184020615267767	Uncertain	Uncertain	Uncertain	Uncertain	Uncertain	Uncertain	Uncertain	Pathogenic	Pathogenic	Uncertain	Pathogenic
GIP_HUMAN_b05	M1C	8.015625	0.7266871977133467	Pathogenic	0.5865260589551865	Uncertain	Uncertain	Uncertain	Uncertain	Uncertain	Uncertain	Pathogenic	Pathogenic	Pathogenic	Uncertain	Pathogenic
GIP_HUMAN_b05	M1D	7.708069	0.7158456802106598	Pathogenic	0.59683423767365	Uncertain	Uncertain	Uncertain	Uncertain	Uncertain	Uncertain	Pathogenic	Pathogenic	Pathogenic	Uncertain	Pathogenic
GIP_HUMAN_b05	M1E	7.556640600000001	0.7083565235381739	Pathogenic	0.6036166734559266	Uncertain	Uncertain	Uncertain	Uncertain	Uncertain	Uncertain	Uncertain	Pathogenic	Pathogenic	Uncertain	Pathogenic
GIP_HUMAN_b05	M1F	7.4683228	0.7034512255990399	Pathogenic	0.6079116639469843	Uncertain	Uncertain	Uncertain	Uncertain	Uncertain	Uncertain	Uncertain	Pathogenic	Pathogenic	Uncertain	Pathogenic
GIP_HUMAN_b05	M1G	7.4148254	0.7003005282167271	Pathogenic	0.6106094500578412	Uncertain	Uncertain	Uncertain	Uncertain	Uncertain	Uncertain	Uncertain	Pathogenic	Pathogenic	Uncertain	Pathogenic
GIP_HUMAN_b05	M1H	7.2700806	0.6911234514529456	Pathogenic	0.6181988169564038	Uncertain	Uncertain	Uncertain	Uncertain	Uncertain	Uncertain	Uncertain	Pathogenic	Pathogenic	Uncertain	Pathogenic
GIP_HUMAN_b05	M1I	7.511444	0.7058931935831478	Pathogenic	0.6057880084461371	Uncertain	Uncertain	Uncertain	Uncertain	Uncertain	Uncertain	Uncertain	Pathogenic	Pathogenic	Uncertain	Pathogenic
GIP_HUMAN_b05	M1K	8.190491	0.7293781686800133	Pathogenic	0.5838763471625877	Uncertain	Uncertain	Uncertain	Uncertain	Uncertain	Uncertain	Pathogenic	Pathogenic	Pathogenic	Uncertain	Pathogenic
GIP_HUMAN_b05	M1L	7.650817999999999	0.7131584352151507	Pathogenic	0.5992993930431083	Uncertain	Uncertain	Uncertain	Uncertain	Uncertain	Uncertain	Pathogenic	Pathogenic	Pathogenic	Uncertain	Pathogenic
GIP_HUMAN_b05	M1N	6.912445	0.6642878384500276	Pathogenic	0.638150329076195	Uncertain	Uncertain	Uncertain	Uncertain	Uncertain	Uncertain	Uncertain	Pathogenic	Pathogenic	Uncertain	Uncertain
GIP_HUMAN_b05	M1P	7.447387700000001	0.7022340663893331	Pathogenic	0.6089594819851811	Uncertain	Uncertain	Uncertain	Uncertain	Uncertain	Uncertain	Uncertain	Pathogenic	Pathogenic	Uncertain	Pathogenic
GIP_HUMAN_b05	M1Q	7.6122437000000005	0.7112472358701485	Pathogenic	0.6010311467238296	Uncertain	Uncertain	Uncertain	Uncertain	Uncertain	Uncertain	Pathogenic	Pathogenic	Pathogenic	Uncertain	Pathogenic
GIP_HUMAN_b05	M1R	7.877594	0.7226460363974044	Pathogenic	0.5904368391759354	Uncertain	Uncertain	Uncertain	Uncertain	Uncertain	Uncertain	Pathogenic	Pathogenic	Pathogenic	Uncertain	Pathogenic
GIP_HUMAN_b05	M1S	7.6039734	0.7108272869721228	Pathogenic	0.6014092801180179	Uncertain	Uncertain	Uncertain	Uncertain	Uncertain	Uncertain	Pathogenic	Pathogenic	Pathogenic	Uncertain	Pathogenic
GIP_HUMAN_b05	M1T	7.539428699999999	0.7074302218527591	Pathogenic	0.60443661248441	Uncertain	Uncertain	Uncertain	Uncertain	Uncertain	Uncertain	Uncertain	Pathogenic	Pathogenic	Uncertain	Pathogenic
GIP_HUMAN_b05	M1V	7.51709	0.7062063525146611	Pathogenic	0.6055135950040758	Uncertain	Uncertain	Uncertain	Uncertain	Uncertain	Uncertain	Uncertain	Pathogenic	Pathogenic	Uncertain	Pathogenic
GIP_HUMAN_b05	M1W	7.8671875	0.7222830133423392	Pathogenic	0.5907841504536678	Uncertain	Uncertain	Uncertain	Uncertain	Uncertain	Uncertain	Pathogenic	Pathogenic	Pathogenic	Uncertain	Pathogenic
GIP_HUMAN_b05	M1Y	7.9264526	0.7242456797363488	Pathogenic	0.5888985896896333	Uncertain	Uncertain	Uncertain	Uncertain	Uncertain	Uncertain	Pathogenic	Pathogenic	Pathogenic	Uncertain	Pathogenic
GIP_HUMAN_b05	V2A	1.5118408	0.12602359805444935	Benign	0.3787572125308009	Uncertain	Uncertain	Benign	Benign	Benign	Benign	Benign	Benign	Benign	Uncertain	Benign
GIP_HUMAN_b05	V2C	5.012909	0.3239631747797265	Benign	0.6298207742724891	Uncertain	Uncertain	Uncertain	Uncertain	Uncertain	Uncertain	Uncertain	Benign	Benign	Uncertain	Uncertain
GIP_HUMAN_b05	V2D	4.674347	0.2758005065998081	Benign	0.5889431828151406	Uncertain	Uncertain	Uncertain	Uncertain	Uncertain	Uncertain	Benign	Benign	Benign	Uncertain	Benign
GIP_HUMAN_b05	V2E	4.3828125	0.2502281859101646	Benign	0.5625856936418054	Uncertain	Uncertain	Uncertain	Uncertain	Uncertain	Uncertain	Benign	Benign	Benign	Uncertain	Benign
GIP_HUMAN_b05	V2F	4.888733	0.30328053844807623	Benign	0.6136183246017038	Uncertain	Uncertain	Uncertain	Uncertain	Uncertain	Uncertain	Uncertain	Benign	Benign	Uncertain	Benign
GIP_HUMAN_b05	V2G	4.809723	0.2920376263868817	Benign	0.6039660722862533	Uncertain	Uncertain	Uncertain	Uncertain	Uncertain	Uncertain	Uncertain	Benign	Benign	Uncertain	Benign
GIP_HUMAN_b05	V2H	4.990295400000001	0.3199111256498653	Benign	0.6268024484429788	Uncertain	Uncertain	Uncertain	Uncertain	Uncertain	Uncertain	Uncertain	Benign	Benign	Uncertain	Benign
GIP_HUMAN_b05	V2I	4.5426025	0.2629703417149409	Benign	0.5761409288056116	Uncertain	Uncertain	Uncertain	Uncertain	Uncertain	Uncertain	Benign	Benign	Benign	Uncertain	Benign
GIP_HUMAN_b05	V2K	4.9286194000000005	0.3095098457689758	Benign	0.6187079208051904	Uncertain	Uncertain	Uncertain	Uncertain	Uncertain	Uncertain	Uncertain	Benign	Benign	Uncertain	Benign
GIP_HUMAN_b05	V2L	3.0520935000000002	0.1816717163262341	Benign	0.4739189455038988	Uncertain	Uncertain	Uncertain	Uncertain	Benign	Benign	Benign	Benign	Benign	Uncertain	Benign
GIP_HUMAN_b05	V2M	1.9469604	0.13982552415502533	Benign	0.40464663434961895	Uncertain	Uncertain	Uncertain	Benign	Benign	Benign	Benign	Benign	Benign	Uncertain	Benign
GIP_HUMAN_b05	V2N	4.5826416	0.2666084429752245	Benign	0.5798562636107459	Uncertain	Uncertain	Uncertain	Uncertain	Uncertain	Uncertain	Benign	Benign	Benign	Uncertain	Benign
GIP_HUMAN_b05	V2P	5.182800299999999	0.35841901891385275	Benign	0.6525031272111087	Uncertain	Uncertain	Uncertain	Uncertain	Uncertain	Uncertain	Uncertain	Uncertain	Benign	Uncertain	Uncertain
GIP_HUMAN_b05	V2Q	4.8528748	0.298002291284575	Benign	0.6091621336289454	Uncertain	Uncertain	Uncertain	Uncertain	Uncertain	Uncertain	Uncertain	Benign	Benign	Uncertain	Benign
GIP_HUMAN_b05	V2R	4.8709106	0.3006197341467147	Benign	0.6113884873773807	Uncertain	Uncertain	Uncertain	Uncertain	Uncertain	Uncertain	Uncertain	Benign	Benign	Uncertain	Benign
GIP_HUMAN_b05	V2S	4.618744	0.2700756185870837	Benign	0.5833340375775038	Uncertain	Uncertain	Uncertain	Uncertain	Uncertain	Uncertain	Benign	Benign	Benign	Uncertain	Benign
GIP_HUMAN_b05	V2T	4.410034	0.2522277830460462	Benign	0.5647694058093975	Uncertain	Uncertain	Uncertain	Uncertain	Uncertain	Uncertain	Benign	Benign	Benign	Uncertain	Benign
GIP_HUMAN_b05	V2W	4.6371765	0.2719195246930577	Benign	0.5851587096507668	Uncertain	Uncertain	Uncertain	Uncertain	Uncertain	Uncertain	Benign	Benign	Benign	Uncertain	Benign
GIP_HUMAN_b05	V2Y	4.658325	0.27410019283615605	Benign	0.5872944719332764	Uncertain	Uncertain	Uncertain	Uncertain	Uncertain	Uncertain	Benign	Benign	Benign	Uncertain	Benign
GIP_HUMAN_b05	A3C	6.170287999999999	0.5795159301865298	Pathogenic	0.680447764139089	Uncertain	Uncertain	Uncertain	Uncertain	Uncertain	Uncertain	Uncertain	Uncertain	Uncertain	Uncertain	Uncertain
GIP_HUMAN_b05	A3D	6.295227	0.5979933882086704	Pathogenic	0.6738168942018725	Uncertain	Uncertain	Uncertain	Uncertain	Uncertain	Uncertain	Uncertain	Uncertain	Pathogenic	Uncertain	Uncertain
GIP_HUMAN_b05	A3E	6.806183	0.65502263758244	Pathogenic	0.6442818618850719	Uncertain	Uncertain	Uncertain	Uncertain	Uncertain	Uncertain	Uncertain	Pathogenic	Pathogenic	Uncertain	Uncertain
GIP_HUMAN_b05	A3F	6.384735	0.6099088378476489	Pathogenic	0.6687888473304175	Uncertain	Uncertain	Uncertain	Uncertain	Uncertain	Uncertain	Uncertain	Uncertain	Pathogenic	Uncertain	Uncertain
GIP_HUMAN_b05	A3G	5.874176	0.5253581943724113	Pathogenic	0.6918605526177319	Uncertain	Uncertain	Uncertain	Uncertain	Uncertain	Uncertain	Uncertain	Uncertain	Uncertain	Uncertain	Uncertain
GIP_HUMAN_b05	A3H	6.749298	0.6497724089082542	Pathogenic	0.6475874130141798	Uncertain	Uncertain	Uncertain	Uncertain	Uncertain	Uncertain	Uncertain	Pathogenic	Pathogenic	Uncertain	Uncertain
GIP_HUMAN_b05	A3I	6.2591248	0.5928875892424247	Pathogenic	0.675790317021447	Uncertain	Uncertain	Uncertain	Uncertain	Uncertain	Uncertain	Uncertain	Uncertain	Pathogenic	Uncertain	Uncertain
GIP_HUMAN_b05	A3K	5.2998962	0.3857763572633216	Benign	0.6668212574947594	Uncertain	Uncertain	Uncertain	Uncertain	Uncertain	Uncertain	Uncertain	Uncertain	Benign	Uncertain	Uncertain
GIP_HUMAN_b05	A3L	6.8690186	0.6605825418977278	Pathogenic	0.6406483248606047	Uncertain	Uncertain	Uncertain	Uncertain	Uncertain	Uncertain	Uncertain	Pathogenic	Pathogenic	Uncertain	Uncertain
GIP_HUMAN_b05	A3M	6.5803833	0.6327927759867762	Pathogenic	0.657452570699448	Uncertain	Uncertain	Uncertain	Uncertain	Uncertain	Uncertain	Uncertain	Uncertain	Pathogenic	Uncertain	Uncertain
GIP_HUMAN_b05	A3N	6.45697	0.6188223891988278	Pathogenic	0.6646376819608549	Uncertain	Uncertain	Uncertain	Uncertain	Uncertain	Uncertain	Uncertain	Uncertain	Pathogenic	Uncertain	Uncertain
GIP_HUMAN_b05	A3P	6.6314697	0.6381664674398286	Pathogenic	0.6544658534191694	Uncertain	Uncertain	Uncertain	Uncertain	Uncertain	Uncertain	Uncertain	Uncertain	Pathogenic	Uncertain	Uncertain
GIP_HUMAN_b05	A3Q	6.1908875	0.5827233916633188	Pathogenic	0.6793977292194509	Uncertain	Uncertain	Uncertain	Uncertain	Uncertain	Uncertain	Uncertain	Uncertain	Uncertain	Uncertain	Uncertain
GIP_HUMAN_b05	A3R	5.679168700000001	0.4811724392613717	Benign	0.6924380588394854	Uncertain	Uncertain	Uncertain	Uncertain	Uncertain	Uncertain	Uncertain	Uncertain	Uncertain	Uncertain	Uncertain
GIP_HUMAN_b05	A3S	6.7295837	0.6479017269274167	Pathogenic	0.6487358848443837	Uncertain	Uncertain	Uncertain	Uncertain	Uncertain	Uncertain	Uncertain	Uncertain	Pathogenic	Uncertain	Uncertain
GIP_HUMAN_b05	A3T	4.321747	0.2459486196451709	Benign	0.5578403194251036	Uncertain	Uncertain	Uncertain	Uncertain	Uncertain	Benign	Benign	Benign	Benign	Uncertain	Benign
GIP_HUMAN_b05	A3V	5.482787999999999	0.43186996254775395	Benign	0.6838348338609628	Uncertain	Uncertain	Uncertain	Uncertain	Uncertain	Uncertain	Uncertain	Uncertain	Uncertain	Uncertain	Uncertain
GIP_HUMAN_b05	A3W	6.449127	0.6178826900853459	Pathogenic	0.6650911446684229	Uncertain	Uncertain	Uncertain	Uncertain	Uncertain	Uncertain	Uncertain	Uncertain	Pathogenic	Uncertain	Uncertain
GIP_HUMAN_b05	A3Y	6.1035767	0.5686589777972684	Pathogenic	0.6836892145735368	Uncertain	Uncertain	Uncertain	Uncertain	Uncertain	Uncertain	Uncertain	Uncertain	Uncertain	Uncertain	Uncertain
GIP_HUMAN_b05	T4A	-0.23663330000000002	0.08337248991708439	Benign	0.2869298664089249	Uncertain	Benign	Benign	Benign	Benign	Benign	Benign	Benign	Benign	Benign	Benign
GIP_HUMAN_b05	T4C	0.13735962	0.0909680134835096	Benign	0.30477175059000616	Uncertain	Benign	Benign	Benign	Benign	Benign	Benign	Benign	Benign	Benign	Benign
GIP_HUMAN_b05	T4D	0.75738525	0.1052923990433231	Benign	0.3365583310372763	Uncertain	Uncertain	Benign	Benign	Benign	Benign	Benign	Benign	Benign	Benign	Benign
GIP_HUMAN_b05	T4E	0.8233948	0.1069548764276294	Benign	0.34010102502674555	Uncertain	Uncertain	Benign	Benign	Benign	Benign	Benign	Benign	Benign	Benign	Benign
GIP_HUMAN_b05	T4F	0.75283813	0.10517889432714192	Benign	0.3363153902703133	Uncertain	Uncertain	Benign	Benign	Benign	Benign	Benign	Benign	Benign	Benign	Benign
GIP_HUMAN_b05	T4G	0.56570435	0.10061932072523967	Benign	0.32644163312951097	Uncertain	Uncertain	Benign	Benign	Benign	Benign	Benign	Benign	Benign	Benign	Benign
GIP_HUMAN_b05	T4H	0.86157227	0.10792908536692794	Benign	0.3421635655454599	Uncertain	Uncertain	Benign	Benign	Benign	Benign	Benign	Benign	Benign	Benign	Benign
GIP_HUMAN_b05	T4I	-1.0945128999999998	0.06852202736855026	Benign	0.2497990032104421	Uncertain	Benign	Benign	Benign	Benign	Benign	Benign	Benign	Benign	Benign	Benign
GIP_HUMAN_b05	T4K	0.62124634	0.10195008552784676	Benign	0.3293467432667493	Uncertain	Uncertain	Benign	Benign	Benign	Benign	Benign	Benign	Benign	Benign	Benign
GIP_HUMAN_b05	T4L	-1.8233948	0.05829961762507485	Benign	0.2222629982943776	Uncertain	Benign	Benign	Benign	Benign	Benign	Benign	Benign	Benign	Benign	Benign
GIP_HUMAN_b05	T4M	-4.4685364000000005	0.034108072536472515	Benign	0.1487442771948307	Benign	Benign	Benign	Benign	Benign	Benign	Benign	Benign	Benign	Benign	Benign
GIP_HUMAN_b05	T4N	0.3890686	0.0965104259261308	Benign	0.31734723265342796	Uncertain	Uncertain	Benign	Benign	Benign	Benign	Benign	Benign	Benign	Benign	Benign
GIP_HUMAN_b05	T4P	0.38119507	0.09633156264082272	Benign	0.3169470010597882	Uncertain	Uncertain	Benign	Benign	Benign	Benign	Benign	Benign	Benign	Benign	Benign
GIP_HUMAN_b05	T4Q	0.40402222	0.09685112423010747	Benign	0.3181085781882785	Uncertain	Uncertain	Benign	Benign	Benign	Benign	Benign	Benign	Benign	Benign	Benign
GIP_HUMAN_b05	T4R	0.31341553	0.09480668027870047	Benign	0.3135198788798954	Uncertain	Uncertain	Benign	Benign	Benign	Benign	Benign	Benign	Benign	Benign	Benign
GIP_HUMAN_b05	T4S	0.7762451	0.10576457055477463	Benign	0.3375674810006065	Uncertain	Uncertain	Benign	Benign	Benign	Benign	Benign	Benign	Benign	Benign	Benign
GIP_HUMAN_b05	T4V	-3.2367249	0.043316310577926787	Benign	0.17834400178478393	Benign	Benign	Benign	Benign	Benign	Benign	Benign	Benign	Benign	Benign	Benign
GIP_HUMAN_b05	T4W	0.62442017	0.10202669865701236	Benign	0.3295134016464135	Uncertain	Uncertain	Benign	Benign	Benign	Benign	Benign	Benign	Benign	Benign	Benign
GIP_HUMAN_b05	T4Y	0.36788940000000003	0.0960301175892209	Benign	0.31627164370785066	Uncertain	Uncertain	Benign	Benign	Benign	Benign	Benign	Benign	Benign	Benign	Benign
GIP_HUMAN_b05	K5A	6.7886353	0.6534258199346246	Pathogenic	0.6453000890823135	Uncertain	Uncertain	Uncertain	Uncertain	Uncertain	Uncertain	Uncertain	Pathogenic	Pathogenic	Uncertain	Uncertain
GIP_HUMAN_b05	K5C	6.231537	0.5888614120019691	Pathogenic	0.6772702745153915	Uncertain	Uncertain	Uncertain	Uncertain	Uncertain	Uncertain	Uncertain	Uncertain	Pathogenic	Uncertain	Uncertain
GIP_HUMAN_b05	K5D	6.542053	0.628610412071056	Pathogenic	0.6596911029737879	Uncertain	Uncertain	Uncertain	Uncertain	Uncertain	Uncertain	Uncertain	Uncertain	Pathogenic	Uncertain	Uncertain
GIP_HUMAN_b05	K5E	6.8781433000000005	0.6613701350261034	Pathogenic	0.6401224896431376	Uncertain	Uncertain	Uncertain	Uncertain	Uncertain	Uncertain	Uncertain	Pathogenic	Pathogenic	Uncertain	Uncertain
GIP_HUMAN_b05	K5F	7.0474243	0.6751494426635496	Pathogenic	0.6304717517042617	Uncertain	Uncertain	Uncertain	Uncertain	Uncertain	Uncertain	Uncertain	Pathogenic	Pathogenic	Uncertain	Uncertain
GIP_HUMAN_b05	K5G	6.587799	0.6335867070669525	Pathogenic	0.6570191434385629	Uncertain	Uncertain	Uncertain	Uncertain	Uncertain	Uncertain	Uncertain	Uncertain	Pathogenic	Uncertain	Uncertain
GIP_HUMAN_b05	K5H	7.076324499999999	0.6773543459530225	Pathogenic	0.6288476169443056	Uncertain	Uncertain	Uncertain	Uncertain	Uncertain	Uncertain	Uncertain	Pathogenic	Pathogenic	Uncertain	Uncertain
GIP_HUMAN_b05	K5I	6.877228	0.6612913514603502	Pathogenic	0.6401752139764902	Uncertain	Uncertain	Uncertain	Uncertain	Uncertain	Uncertain	Uncertain	Pathogenic	Pathogenic	Uncertain	Uncertain
GIP_HUMAN_b05	K5L	6.851745599999999	0.6590781457904092	Pathogenic	0.6416450457480769	Uncertain	Uncertain	Uncertain	Uncertain	Uncertain	Uncertain	Uncertain	Pathogenic	Pathogenic	Uncertain	Uncertain
GIP_HUMAN_b05	K5M	6.7452393	0.6493894929485216	Pathogenic	0.6478237478936908	Uncertain	Uncertain	Uncertain	Uncertain	Uncertain	Uncertain	Uncertain	Pathogenic	Pathogenic	Uncertain	Uncertain
GIP_HUMAN_b05	K5N	7.096313499999999	0.6788556942133306	Pathogenic	0.627728996087897	Uncertain	Uncertain	Uncertain	Uncertain	Uncertain	Uncertain	Uncertain	Pathogenic	Pathogenic	Uncertain	Uncertain
GIP_HUMAN_b05	K5P	6.850189	0.6589416965711864	Pathogenic	0.6417349501207694	Uncertain	Uncertain	Uncertain	Uncertain	Uncertain	Uncertain	Uncertain	Pathogenic	Pathogenic	Uncertain	Uncertain
GIP_HUMAN_b05	K5Q	6.48407	0.6220192586553343	Pathogenic	0.6630669428711341	Uncertain	Uncertain	Uncertain	Uncertain	Uncertain	Uncertain	Uncertain	Uncertain	Pathogenic	Uncertain	Uncertain
GIP_HUMAN_b05	K5R	4.6091003	0.2691311701394399	Benign	0.5823927661086792	Uncertain	Uncertain	Uncertain	Uncertain	Uncertain	Uncertain	Benign	Benign	Benign	Uncertain	Benign
GIP_HUMAN_b05	K5S	7.158630400000001	0.6834147947804001	Pathogenic	0.6242686365430183	Uncertain	Uncertain	Uncertain	Uncertain	Uncertain	Uncertain	Uncertain	Pathogenic	Pathogenic	Uncertain	Pathogenic
GIP_HUMAN_b05	K5T	6.834289599999999	0.6575395581604998	Pathogenic	0.6426540016120421	Uncertain	Uncertain	Uncertain	Uncertain	Uncertain	Uncertain	Uncertain	Pathogenic	Pathogenic	Uncertain	Uncertain
GIP_HUMAN_b05	K5V	6.870300299999999	0.6606934662273798	Pathogenic	0.640574433874967	Uncertain	Uncertain	Uncertain	Uncertain	Uncertain	Uncertain	Uncertain	Pathogenic	Pathogenic	Uncertain	Uncertain
GIP_HUMAN_b05	K5W	6.4475403	0.6176917754596312	Pathogenic	0.6651828155114152	Uncertain	Uncertain	Uncertain	Uncertain	Uncertain	Uncertain	Uncertain	Uncertain	Pathogenic	Uncertain	Uncertain
GIP_HUMAN_b05	K5Y	7.240508999999999	0.6891328226408796	Pathogenic	0.619792752845449	Uncertain	Uncertain	Uncertain	Uncertain	Uncertain	Uncertain	Uncertain	Pathogenic	Pathogenic	Uncertain	Pathogenic
GIP_HUMAN_b05	T6A	6.1338805999999995	0.5736815387488858	Pathogenic	0.6822495985961369	Uncertain	Uncertain	Uncertain	Uncertain	Uncertain	Uncertain	Uncertain	Uncertain	Uncertain	Uncertain	Uncertain
GIP_HUMAN_b05	T6C	5.850464	0.5203326021466625	Pathogenic	0.6923201231066702	Uncertain	Uncertain	Uncertain	Uncertain	Uncertain	Uncertain	Uncertain	Uncertain	Uncertain	Uncertain	Uncertain
GIP_HUMAN_b05	T6D	5.7252502	0.4921647598615041	Benign	0.6930243935582581	Uncertain	Uncertain	Uncertain	Uncertain	Uncertain	Uncertain	Uncertain	Uncertain	Uncertain	Uncertain	Uncertain
GIP_HUMAN_b05	T6E	6.2049255	0.5848714275039735	Pathogenic	0.67867087163391	Uncertain	Uncertain	Uncertain	Uncertain	Uncertain	Uncertain	Uncertain	Uncertain	Uncertain	Uncertain	Uncertain
GIP_HUMAN_b05	T6F	6.1319885	0.5733724209764307	Pathogenic	0.6823411765548613	Uncertain	Uncertain	Uncertain	Uncertain	Uncertain	Uncertain	Uncertain	Uncertain	Uncertain	Uncertain	Uncertain
GIP_HUMAN_b05	T6G	5.9454956	0.5398505226861288	Pathogenic	0.6899676810729793	Uncertain	Uncertain	Uncertain	Uncertain	Uncertain	Uncertain	Uncertain	Uncertain	Uncertain	Uncertain	Uncertain
GIP_HUMAN_b05	T6H	6.101837000000001	0.5683659516355051	Pathogenic	0.6837700266832512	Uncertain	Uncertain	Uncertain	Uncertain	Uncertain	Uncertain	Uncertain	Uncertain	Uncertain	Uncertain	Uncertain
GIP_HUMAN_b05	T6I	3.7997437000000005	0.21614891362686667	Benign	0.5219903746195413	Uncertain	Uncertain	Uncertain	Uncertain	Uncertain	Benign	Benign	Benign	Benign	Uncertain	Benign
GIP_HUMAN_b05	T6K	6.055206299999999	0.5603175573456229	Pathogenic	0.6858530128271444	Uncertain	Uncertain	Uncertain	Uncertain	Uncertain	Uncertain	Uncertain	Uncertain	Uncertain	Uncertain	Uncertain
GIP_HUMAN_b05	T6L	5.6341553	0.4701649092293271	Benign	0.6913658573217152	Uncertain	Uncertain	Uncertain	Uncertain	Uncertain	Uncertain	Uncertain	Uncertain	Uncertain	Uncertain	Uncertain
GIP_HUMAN_b05	T6M	5.4393005	0.4207371706664785	Benign	0.6805288240531077	Uncertain	Uncertain	Uncertain	Uncertain	Uncertain	Uncertain	Uncertain	Uncertain	Uncertain	Uncertain	Uncertain
GIP_HUMAN_b05	T6N	5.9909669999999995	0.5485995518602627	Pathogenic	0.6884158812263181	Uncertain	Uncertain	Uncertain	Uncertain	Uncertain	Uncertain	Uncertain	Uncertain	Uncertain	Uncertain	Uncertain
GIP_HUMAN_b05	T6P	6.0294495	0.5557083426641205	Pathogenic	0.6869274358668404	Uncertain	Uncertain	Uncertain	Uncertain	Uncertain	Uncertain	Uncertain	Uncertain	Uncertain	Uncertain	Uncertain
GIP_HUMAN_b05	T6Q	6.3523254	0.6057114556467114	Pathogenic	0.6706278015579004	Uncertain	Uncertain	Uncertain	Uncertain	Uncertain	Uncertain	Uncertain	Uncertain	Pathogenic	Uncertain	Uncertain
GIP_HUMAN_b05	T6R	6.011322	0.5523931370119232	Pathogenic	0.6876470075609166	Uncertain	Uncertain	Uncertain	Uncertain	Uncertain	Uncertain	Uncertain	Uncertain	Uncertain	Uncertain	Uncertain
GIP_HUMAN_b05	T6S	6.348449700000001	0.6052008456527317	Pathogenic	0.6708464712560855	Uncertain	Uncertain	Uncertain	Uncertain	Uncertain	Uncertain	Uncertain	Uncertain	Pathogenic	Uncertain	Uncertain
GIP_HUMAN_b05	T6V	6.010284400000001	0.5522015810598564	Pathogenic	0.6876872261378412	Uncertain	Uncertain	Uncertain	Uncertain	Uncertain	Uncertain	Uncertain	Uncertain	Uncertain	Uncertain	Uncertain
GIP_HUMAN_b05	T6W	5.781769000000001	0.5052065842155424	Pathogenic	0.6930929625416866	Uncertain	Uncertain	Uncertain	Uncertain	Uncertain	Uncertain	Uncertain	Uncertain	Uncertain	Uncertain	Uncertain
GIP_HUMAN_b05	T6Y	6.0242004	0.5547544663308446	Pathogenic	0.6871390351159197	Uncertain	Uncertain	Uncertain	Uncertain	Uncertain	Uncertain	Uncertain	Uncertain	Uncertain	Uncertain	Uncertain
GIP_HUMAN_b05	F7A	3.6377869	0.20816829665602385	Benign	0.5115196666896447	Uncertain	Uncertain	Uncertain	Uncertain	Benign	Benign	Benign	Benign	Benign	Uncertain	Benign
GIP_HUMAN_b05	F7C	-0.06561279	0.08675420796060931	Benign	0.2949632183110417	Uncertain	Benign	Benign	Benign	Benign	Benign	Benign	Benign	Benign	Benign	Benign
GIP_HUMAN_b05	F7D	3.7951355	0.21591671063224827	Benign	0.5216910796097233	Uncertain	Uncertain	Uncertain	Uncertain	Uncertain	Benign	Benign	Benign	Benign	Uncertain	Benign
GIP_HUMAN_b05	F7E	3.8744202000000003	0.2199604150706861	Benign	0.5268578555515068	Uncertain	Uncertain	Uncertain	Uncertain	Uncertain	Benign	Benign	Benign	Benign	Uncertain	Benign
GIP_HUMAN_b05	F7G	3.8562012	0.21902169154275186	Benign	0.5256669576228712	Uncertain	Uncertain	Uncertain	Uncertain	Uncertain	Benign	Benign	Benign	Benign	Uncertain	Benign
GIP_HUMAN_b05	F7H	3.5247192000000003	0.20278855760247225	Benign	0.5042439691194722	Uncertain	Uncertain	Uncertain	Uncertain	Benign	Benign	Benign	Benign	Benign	Uncertain	Benign
GIP_HUMAN_b05	F7I	1.9914246	0.1413172177046265	Benign	0.4073474305658633	Uncertain	Uncertain	Uncertain	Benign	Benign	Benign	Benign	Benign	Benign	Uncertain	Benign
GIP_HUMAN_b05	F7K	3.544403	0.2037149600815021	Benign	0.5055095221294645	Uncertain	Uncertain	Uncertain	Uncertain	Benign	Benign	Benign	Benign	Benign	Uncertain	Benign
GIP_HUMAN_b05	F7L	1.2349548000000001	0.11796321228463265	Benign	0.3628470946320907	Uncertain	Uncertain	Benign	Benign	Benign	Benign	Benign	Benign	Benign	Uncertain	Benign
GIP_HUMAN_b05	F7M	3.793274	0.21582300476489066	Benign	0.5215702084773675	Uncertain	Uncertain	Uncertain	Uncertain	Uncertain	Benign	Benign	Benign	Benign	Uncertain	Benign
GIP_HUMAN_b05	F7N	3.5834349999999997	0.20556438126798504	Benign	0.5080201996181377	Uncertain	Uncertain	Uncertain	Uncertain	Benign	Benign	Benign	Benign	Benign	Uncertain	Benign
GIP_HUMAN_b05	F7P	3.6669921999999997	0.20958191492709125	Benign	0.5134022120129471	Uncertain	Uncertain	Uncertain	Uncertain	Benign	Benign	Benign	Benign	Benign	Uncertain	Benign
GIP_HUMAN_b05	F7Q	4.0128784	0.2273151676580924	Benign	0.5360118215892773	Uncertain	Uncertain	Uncertain	Uncertain	Uncertain	Benign	Benign	Benign	Benign	Uncertain	Benign
GIP_HUMAN_b05	F7R	3.4662476000000004	0.20006052901821195	Benign	0.5004863231264289	Uncertain	Uncertain	Uncertain	Uncertain	Benign	Benign	Benign	Benign	Benign	Uncertain	Benign
GIP_HUMAN_b05	F7S	4.0675964	0.23035112516033585	Benign	0.5397002620100657	Uncertain	Uncertain	Uncertain	Uncertain	Uncertain	Benign	Benign	Benign	Benign	Uncertain	Benign
GIP_HUMAN_b05	F7T	3.7726135000000003	0.21478652371806325	Benign	0.5202297878957587	Uncertain	Uncertain	Uncertain	Uncertain	Uncertain	Benign	Benign	Benign	Benign	Uncertain	Benign
GIP_HUMAN_b05	F7V	3.7527160000000004	0.2137943057567256	Benign	0.5189406428619803	Uncertain	Uncertain	Uncertain	Uncertain	Benign	Benign	Benign	Benign	Benign	Uncertain	Benign
GIP_HUMAN_b05	F7W	3.7426147000000003	0.2132927675067988	Benign	0.5182867890261854	Uncertain	Uncertain	Uncertain	Uncertain	Benign	Benign	Benign	Benign	Benign	Uncertain	Benign
GIP_HUMAN_b05	F7Y	4.0833129999999995	0.2312394813217236	Benign	0.5407696886958755	Uncertain	Uncertain	Uncertain	Uncertain	Uncertain	Benign	Benign	Benign	Benign	Uncertain	Benign
GIP_HUMAN_b05	A8C	2.3476868	0.153834941768326	Benign	0.4293039076794761	Uncertain	Uncertain	Uncertain	Benign	Benign	Benign	Benign	Benign	Benign	Uncertain	Benign
GIP_HUMAN_b05	A8D	2.1166992000000002	0.14560338807735895	Benign	0.4150062960598042	Uncertain	Uncertain	Uncertain	Benign	Benign	Benign	Benign	Benign	Benign	Uncertain	Benign
GIP_HUMAN_b05	A8E	2.118225	0.14565635701292454	Benign	0.4151000137976203	Uncertain	Uncertain	Uncertain	Benign	Benign	Benign	Benign	Benign	Benign	Uncertain	Benign
GIP_HUMAN_b05	A8F	1.9406433	0.13961484553958511	Benign	0.4042637015163609	Uncertain	Uncertain	Uncertain	Benign	Benign	Benign	Benign	Benign	Benign	Uncertain	Benign
GIP_HUMAN_b05	A8G	1.7600098000000002	0.1337206381475164	Benign	0.3933987766926674	Uncertain	Uncertain	Uncertain	Benign	Benign	Benign	Benign	Benign	Benign	Uncertain	Benign
GIP_HUMAN_b05	A8H	2.490631	0.1591465685349816	Benign	0.4382519818558832	Uncertain	Uncertain	Uncertain	Benign	Benign	Benign	Benign	Benign	Benign	Uncertain	Benign
GIP_HUMAN_b05	A8I	2.2348022000000003	0.14975839434627974	Benign	0.4222897693678894	Uncertain	Uncertain	Uncertain	Benign	Benign	Benign	Benign	Benign	Benign	Uncertain	Benign
GIP_HUMAN_b05	A8K	2.1507263	0.14678905885749072	Benign	0.4170987137173049	Uncertain	Uncertain	Uncertain	Benign	Benign	Benign	Benign	Benign	Benign	Uncertain	Benign
GIP_HUMAN_b05	A8L	2.2038574	0.14865890671118762	Benign	0.42037575551728623	Uncertain	Uncertain	Uncertain	Benign	Benign	Benign	Benign	Benign	Benign	Uncertain	Benign
GIP_HUMAN_b05	A8M	2.0931702000000003	0.14478890767164945	Benign	0.41356239518947385	Uncertain	Uncertain	Uncertain	Benign	Benign	Benign	Benign	Benign	Benign	Uncertain	Benign
GIP_HUMAN_b05	A8N	1.84021	0.1363067793739111	Benign	0.3982021519296313	Uncertain	Uncertain	Uncertain	Benign	Benign	Benign	Benign	Benign	Benign	Uncertain	Benign
GIP_HUMAN_b05	A8P	1.8103943	0.1353396229615787	Benign	0.3964125011500361	Uncertain	Uncertain	Uncertain	Benign	Benign	Benign	Benign	Benign	Benign	Uncertain	Benign
GIP_HUMAN_b05	A8Q	2.2402954	0.1499543775254098	Benign	0.4226299428503427	Uncertain	Uncertain	Uncertain	Benign	Benign	Benign	Benign	Benign	Benign	Uncertain	Benign
GIP_HUMAN_b05	A8R	2.376648	0.15489753397774494	Benign	0.4311111223477975	Uncertain	Uncertain	Uncertain	Benign	Benign	Benign	Benign	Benign	Benign	Uncertain	Benign
GIP_HUMAN_b05	A8S	-4.497711	0.033923751780667526	Benign	0.14812748093304387	Benign	Benign	Benign	Benign	Benign	Benign	Benign	Benign	Benign	Benign	Benign
GIP_HUMAN_b05	A8T	1.5427246000000001	0.12695670954606988	Benign	0.3805603171952508	Uncertain	Uncertain	Benign	Benign	Benign	Benign	Benign	Benign	Benign	Uncertain	Benign
GIP_HUMAN_b05	A8V	2.1190796	0.145686032980784	Benign	0.4151525095207632	Uncertain	Uncertain	Uncertain	Benign	Benign	Benign	Benign	Benign	Benign	Uncertain	Benign
GIP_HUMAN_b05	A8W	2.0063171000000004	0.14182028541531913	Benign	0.4082541203820892	Uncertain	Uncertain	Uncertain	Benign	Benign	Benign	Benign	Benign	Benign	Uncertain	Benign
GIP_HUMAN_b05	A8Y	2.42865	0.15682276681012167	Benign	0.4343635436715505	Uncertain	Uncertain	Uncertain	Benign	Benign	Benign	Benign	Benign	Benign	Uncertain	Benign
GIP_HUMAN_b05	L9A	6.729309	0.6478754681344943	Pathogenic	0.6487518966988606	Uncertain	Uncertain	Uncertain	Uncertain	Uncertain	Uncertain	Uncertain	Uncertain	Pathogenic	Uncertain	Uncertain
GIP_HUMAN_b05	L9C	6.718108999999999	0.6468002763069495	Pathogenic	0.6494049232618946	Uncertain	Uncertain	Uncertain	Uncertain	Uncertain	Uncertain	Uncertain	Uncertain	Pathogenic	Uncertain	Uncertain
GIP_HUMAN_b05	L9D	7.0873413	0.6781841777764972	Pathogenic	0.6282306044083596	Uncertain	Uncertain	Uncertain	Uncertain	Uncertain	Uncertain	Uncertain	Pathogenic	Pathogenic	Uncertain	Uncertain
GIP_HUMAN_b05	L9E	6.687744	0.6438394223800508	Pathogenic	0.6511770882305772	Uncertain	Uncertain	Uncertain	Uncertain	Uncertain	Uncertain	Uncertain	Uncertain	Pathogenic	Uncertain	Uncertain
GIP_HUMAN_b05	L9F	6.8919372999999995	0.6625515522057825	Pathogenic	0.6393285240806011	Uncertain	Uncertain	Uncertain	Uncertain	Uncertain	Uncertain	Uncertain	Pathogenic	Pathogenic	Uncertain	Uncertain
GIP_HUMAN_b05	L9G	7.140625	0.682116184541361	Pathogenic	0.6252640352047005	Uncertain	Uncertain	Uncertain	Uncertain	Uncertain	Uncertain	Uncertain	Pathogenic	Pathogenic	Uncertain	Pathogenic
GIP_HUMAN_b05	L9H	7.341095	0.6957437034275168	Pathogenic	0.6144276350364605	Uncertain	Uncertain	Uncertain	Uncertain	Uncertain	Uncertain	Uncertain	Pathogenic	Pathogenic	Uncertain	Pathogenic
GIP_HUMAN_b05	L9I	7.410736	0.7000542557910275	Pathogenic	0.610818324230213	Uncertain	Uncertain	Uncertain	Uncertain	Uncertain	Uncertain	Uncertain	Pathogenic	Pathogenic	Uncertain	Pathogenic
GIP_HUMAN_b05	L9K	7.160553	0.6835525724831306	Pathogenic	0.6241625714100212	Uncertain	Uncertain	Uncertain	Uncertain	Uncertain	Uncertain	Uncertain	Pathogenic	Pathogenic	Uncertain	Pathogenic
GIP_HUMAN_b05	L9M	6.496826	0.6234977886032506	Pathogenic	0.6623257946299534	Uncertain	Uncertain	Uncertain	Uncertain	Uncertain	Uncertain	Uncertain	Uncertain	Pathogenic	Uncertain	Uncertain
GIP_HUMAN_b05	L9N	6.285034	0.5965701071980494	Pathogenic	0.6743778833064147	Uncertain	Uncertain	Uncertain	Uncertain	Uncertain	Uncertain	Uncertain	Uncertain	Pathogenic	Uncertain	Uncertain
GIP_HUMAN_b05	L9P	6.39624	0.6113684424393431	Pathogenic	0.6681320284023586	Uncertain	Uncertain	Uncertain	Uncertain	Uncertain	Uncertain	Uncertain	Uncertain	Pathogenic	Uncertain	Uncertain
GIP_HUMAN_b05	L9Q	6.857971000000001	0.6596223993377006	Pathogenic	0.6412856205772652	Uncertain	Uncertain	Uncertain	Uncertain	Uncertain	Uncertain	Uncertain	Pathogenic	Pathogenic	Uncertain	Uncertain
GIP_HUMAN_b05	L9R	6.782196000000001	0.6528348351530141	Pathogenic	0.6456740805947743	Uncertain	Uncertain	Uncertain	Uncertain	Uncertain	Uncertain	Uncertain	Pathogenic	Pathogenic	Uncertain	Uncertain
GIP_HUMAN_b05	L9S	6.775360000000001	0.6522044538824079	Pathogenic	0.646071304769043	Uncertain	Uncertain	Uncertain	Uncertain	Uncertain	Uncertain	Uncertain	Pathogenic	Pathogenic	Uncertain	Uncertain
GIP_HUMAN_b05	L9T	7.216216999999999	0.6874681461502344	Pathogenic	0.6211114875961838	Uncertain	Uncertain	Uncertain	Uncertain	Uncertain	Uncertain	Uncertain	Pathogenic	Pathogenic	Uncertain	Pathogenic
GIP_HUMAN_b05	L9V	5.474243	0.4296809774803785	Benign	0.6832247890767352	Uncertain	Uncertain	Uncertain	Uncertain	Uncertain	Uncertain	Uncertain	Uncertain	Uncertain	Uncertain	Uncertain
GIP_HUMAN_b05	L9W	6.8951720000000005	0.662827007701531	Pathogenic	0.6391425085106116	Uncertain	Uncertain	Uncertain	Uncertain	Uncertain	Uncertain	Uncertain	Pathogenic	Pathogenic	Uncertain	Uncertain
GIP_HUMAN_b05	L9Y	6.4914246	0.6228737342033424	Pathogenic	0.6626397516488962	Uncertain	Uncertain	Uncertain	Uncertain	Uncertain	Uncertain	Uncertain	Uncertain	Pathogenic	Uncertain	Uncertain
GIP_HUMAN_b05	L10A	6.3203735	0.6014448707668323	Pathogenic	0.6724214713005934	Uncertain	Uncertain	Uncertain	Uncertain	Uncertain	Uncertain	Uncertain	Uncertain	Pathogenic	Uncertain	Uncertain
GIP_HUMAN_b05	L10C	5.938629	0.5384961603274049	Pathogenic	0.6901803366230184	Uncertain	Uncertain	Uncertain	Uncertain	Uncertain	Uncertain	Uncertain	Uncertain	Uncertain	Uncertain	Uncertain
GIP_HUMAN_b05	L10D	6.6307982999999995	0.6380972641684574	Pathogenic	0.6545051100180214	Uncertain	Uncertain	Uncertain	Uncertain	Uncertain	Uncertain	Uncertain	Uncertain	Pathogenic	Uncertain	Uncertain
GIP_HUMAN_b05	L10E	6.708709700000001	0.6458909893572947	Pathogenic	0.6499532364924538	Uncertain	Uncertain	Uncertain	Uncertain	Uncertain	Uncertain	Uncertain	Uncertain	Pathogenic	Uncertain	Uncertain
GIP_HUMAN_b05	L10F	6.673522999999999	0.6424290960963172	Pathogenic	0.6520077624001798	Uncertain	Uncertain	Uncertain	Uncertain	Uncertain	Uncertain	Uncertain	Uncertain	Pathogenic	Uncertain	Uncertain
GIP_HUMAN_b05	L10G	6.4559937000000005	0.6187057747128198	Pathogenic	0.6646941590192419	Uncertain	Uncertain	Uncertain	Uncertain	Uncertain	Uncertain	Uncertain	Uncertain	Pathogenic	Uncertain	Uncertain
GIP_HUMAN_b05	L10H	6.5332336	0.6276289034809739	Pathogenic	0.6602055692726426	Uncertain	Uncertain	Uncertain	Uncertain	Uncertain	Uncertain	Uncertain	Uncertain	Pathogenic	Uncertain	Uncertain
GIP_HUMAN_b05	L10I	6.571686	0.6318554419822326	Pathogenic	0.6579607936217411	Uncertain	Uncertain	Uncertain	Uncertain	Uncertain	Uncertain	Uncertain	Uncertain	Pathogenic	Uncertain	Uncertain
GIP_HUMAN_b05	L10K	6.335449	0.6034742008914923	Pathogenic	0.6715778292722305	Uncertain	Uncertain	Uncertain	Uncertain	Uncertain	Uncertain	Uncertain	Uncertain	Pathogenic	Uncertain	Uncertain
GIP_HUMAN_b05	L10M	5.014374	0.32423011857064593	Benign	0.6300169801892945	Uncertain	Uncertain	Uncertain	Uncertain	Uncertain	Uncertain	Uncertain	Benign	Benign	Uncertain	Uncertain
GIP_HUMAN_b05	L10N	6.358032	0.6064598665957677	Pathogenic	0.6703053203010796	Uncertain	Uncertain	Uncertain	Uncertain	Uncertain	Uncertain	Uncertain	Uncertain	Pathogenic	Uncertain	Uncertain
GIP_HUMAN_b05	L10P	6.3476870000000005	0.6051001406160732	Pathogenic	0.6708894695353975	Uncertain	Uncertain	Uncertain	Uncertain	Uncertain	Uncertain	Uncertain	Uncertain	Pathogenic	Uncertain	Uncertain
GIP_HUMAN_b05	L10Q	6.515442	0.6256262923731486	Pathogenic	0.6612424749959516	Uncertain	Uncertain	Uncertain	Uncertain	Uncertain	Uncertain	Uncertain	Uncertain	Pathogenic	Uncertain	Uncertain
GIP_HUMAN_b05	L10R	6.799835000000001	0.6544472692183045	Pathogenic	0.6446500505804014	Uncertain	Uncertain	Uncertain	Uncertain	Uncertain	Uncertain	Uncertain	Pathogenic	Pathogenic	Uncertain	Uncertain
GIP_HUMAN_b05	L10S	6.3771667	0.6089400876100657	Pathogenic	0.6692198382769887	Uncertain	Uncertain	Uncertain	Uncertain	Uncertain	Uncertain	Uncertain	Uncertain	Pathogenic	Uncertain	Uncertain
GIP_HUMAN_b05	L10T	6.617798	0.6367499667204289	Pathogenic	0.6552652547963017	Uncertain	Uncertain	Uncertain	Uncertain	Uncertain	Uncertain	Uncertain	Uncertain	Pathogenic	Uncertain	Uncertain
GIP_HUMAN_b05	L10V	4.7409973	0.2833542299853617	Benign	0.5960934225672085	Uncertain	Uncertain	Uncertain	Uncertain	Uncertain	Uncertain	Benign	Benign	Benign	Uncertain	Benign
GIP_HUMAN_b05	L10W	6.6934204	0.6443980989009409	Pathogenic	0.6508456332088051	Uncertain	Uncertain	Uncertain	Uncertain	Uncertain	Uncertain	Uncertain	Uncertain	Pathogenic	Uncertain	Uncertain
GIP_HUMAN_b05	L10Y	5.9811096	0.5467352187920218	Pathogenic	0.6887724360147318	Uncertain	Uncertain	Uncertain	Uncertain	Uncertain	Uncertain	Uncertain	Uncertain	Uncertain	Uncertain	Uncertain
GIP_HUMAN_b05	L11A	7.3127135999999995	0.6939242999266533	Pathogenic	0.6159246734966964	Uncertain	Uncertain	Uncertain	Uncertain	Uncertain	Uncertain	Uncertain	Pathogenic	Pathogenic	Uncertain	Pathogenic
GIP_HUMAN_b05	L11C	6.851288	0.6590380484134205	Pathogenic	0.6416714739132309	Uncertain	Uncertain	Uncertain	Uncertain	Uncertain	Uncertain	Uncertain	Pathogenic	Pathogenic	Uncertain	Uncertain
GIP_HUMAN_b05	L11D	7.061553999999999	0.6762325496441602	Pathogenic	0.6296767084561801	Uncertain	Uncertain	Uncertain	Uncertain	Uncertain	Uncertain	Uncertain	Pathogenic	Pathogenic	Uncertain	Uncertain
GIP_HUMAN_b05	L11E	6.650512700000001	0.6401140855986465	Pathogenic	0.6533525257839907	Uncertain	Uncertain	Uncertain	Uncertain	Uncertain	Uncertain	Uncertain	Uncertain	Pathogenic	Uncertain	Uncertain
GIP_HUMAN_b05	L11F	7.0392149999999996	0.6745156391615725	Pathogenic	0.6309345070968249	Uncertain	Uncertain	Uncertain	Uncertain	Uncertain	Uncertain	Uncertain	Pathogenic	Pathogenic	Uncertain	Uncertain
GIP_HUMAN_b05	L11G	6.962555	0.668432184149417	Pathogenic	0.6352833852466859	Uncertain	Uncertain	Uncertain	Uncertain	Uncertain	Uncertain	Uncertain	Pathogenic	Pathogenic	Uncertain	Uncertain
GIP_HUMAN_b05	L11H	6.8246765	0.6566842712566282	Pathogenic	0.643210323340178	Uncertain	Uncertain	Uncertain	Uncertain	Uncertain	Uncertain	Uncertain	Pathogenic	Pathogenic	Uncertain	Uncertain
GIP_HUMAN_b05	L11I	6.877899	0.6613491119220418	Pathogenic	0.6401365616479668	Uncertain	Uncertain	Uncertain	Uncertain	Uncertain	Uncertain	Uncertain	Pathogenic	Pathogenic	Uncertain	Uncertain
GIP_HUMAN_b05	L11K	6.8013	0.6545802827734437	Pathogenic	0.6445650629170478	Uncertain	Uncertain	Uncertain	Uncertain	Uncertain	Uncertain	Uncertain	Pathogenic	Pathogenic	Uncertain	Uncertain
GIP_HUMAN_b05	L11M	5.356048599999999	0.3996456614143177	Benign	0.6728677334758804	Uncertain	Uncertain	Uncertain	Uncertain	Uncertain	Uncertain	Uncertain	Uncertain	Benign	Uncertain	Uncertain
GIP_HUMAN_b05	L11N	7.2538146999999995	0.6900333639796585	Pathogenic	0.6190739666594367	Uncertain	Uncertain	Uncertain	Uncertain	Uncertain	Uncertain	Uncertain	Pathogenic	Pathogenic	Uncertain	Pathogenic
GIP_HUMAN_b05	L11P	6.8276367	0.6569482531758253	Pathogenic	0.6430389625518989	Uncertain	Uncertain	Uncertain	Uncertain	Uncertain	Uncertain	Uncertain	Pathogenic	Pathogenic	Uncertain	Uncertain
GIP_HUMAN_b05	L11Q	7.136688	0.6818302280596376	Pathogenic	0.6254821784680322	Uncertain	Uncertain	Uncertain	Uncertain	Uncertain	Uncertain	Uncertain	Pathogenic	Pathogenic	Uncertain	Pathogenic
GIP_HUMAN_b05	L11R	7.054657000000001	0.6757050880497513	Pathogenic	0.6300645548089812	Uncertain	Uncertain	Uncertain	Uncertain	Uncertain	Uncertain	Uncertain	Pathogenic	Pathogenic	Uncertain	Uncertain
GIP_HUMAN_b05	L11S	7.348572	0.6962170015267033	Pathogenic	0.6140356357383969	Uncertain	Uncertain	Uncertain	Uncertain	Uncertain	Uncertain	Uncertain	Pathogenic	Pathogenic	Uncertain	Pathogenic
GIP_HUMAN_b05	L11T	7.066437	0.6766045802070546	Pathogenic	0.6294023875195751	Uncertain	Uncertain	Uncertain	Uncertain	Uncertain	Uncertain	Uncertain	Pathogenic	Pathogenic	Uncertain	Uncertain
GIP_HUMAN_b05	L11V	6.798522999999999	0.6543280300198273	Pathogenic	0.6447261707555154	Uncertain	Uncertain	Uncertain	Uncertain	Uncertain	Uncertain	Uncertain	Pathogenic	Pathogenic	Uncertain	Uncertain
GIP_HUMAN_b05	L11W	6.9394836	0.6665410873329642	Pathogenic	0.6366011777752523	Uncertain	Uncertain	Uncertain	Uncertain	Uncertain	Uncertain	Uncertain	Pathogenic	Pathogenic	Uncertain	Uncertain
GIP_HUMAN_b05	L11Y	7.2577515	0.690298284705473	Pathogenic	0.6188617930592321	Uncertain	Uncertain	Uncertain	Uncertain	Uncertain	Uncertain	Uncertain	Pathogenic	Pathogenic	Uncertain	Pathogenic
GIP_HUMAN_b05	L12A	1.3742981	0.12195160626622215	Benign	0.3707954802705553	Uncertain	Uncertain	Benign	Benign	Benign	Benign	Benign	Benign	Benign	Uncertain	Benign
GIP_HUMAN_b05	L12C	3.520996	0.2026137908363958	Benign	0.5040046266049227	Uncertain	Uncertain	Uncertain	Uncertain	Benign	Benign	Benign	Benign	Benign	Uncertain	Benign
GIP_HUMAN_b05	L12D	3.2957457999999997	0.19229846808753726	Benign	0.4895386558134264	Uncertain	Uncertain	Uncertain	Uncertain	Benign	Benign	Benign	Benign	Benign	Uncertain	Benign
GIP_HUMAN_b05	L12E	2.843628	0.17299432800925427	Benign	0.460602476333168	Uncertain	Uncertain	Uncertain	Uncertain	Benign	Benign	Benign	Benign	Benign	Uncertain	Benign
GIP_HUMAN_b05	L12F	2.8684387000000005	0.1740073990982771	Benign	0.4621838981876666	Uncertain	Uncertain	Uncertain	Uncertain	Benign	Benign	Benign	Benign	Benign	Uncertain	Benign
GIP_HUMAN_b05	L12G	2.5907287999999995	0.16296681667541146	Benign	0.4445569548449607	Uncertain	Uncertain	Uncertain	Benign	Benign	Benign	Benign	Benign	Benign	Uncertain	Benign
GIP_HUMAN_b05	L12H	2.956604	0.17765023433311303	Benign	0.4678116576489488	Uncertain	Uncertain	Uncertain	Uncertain	Benign	Benign	Benign	Benign	Benign	Uncertain	Benign
GIP_HUMAN_b05	L12I	3.0049744	0.17967739343347733	Benign	0.4709039504307701	Uncertain	Uncertain	Uncertain	Uncertain	Benign	Benign	Benign	Benign	Benign	Uncertain	Benign
GIP_HUMAN_b05	L12K	3.26474	0.19091641921932806	Benign	0.4875490567302848	Uncertain	Uncertain	Uncertain	Uncertain	Benign	Benign	Benign	Benign	Benign	Uncertain	Benign
GIP_HUMAN_b05	L12M	3.0477295	0.18148619332950408	Benign	0.4736396060510686	Uncertain	Uncertain	Uncertain	Uncertain	Benign	Benign	Benign	Benign	Benign	Uncertain	Benign
GIP_HUMAN_b05	L12N	3.2479248	0.1901705887216228	Benign	0.4864702255220456	Uncertain	Uncertain	Uncertain	Uncertain	Benign	Benign	Benign	Benign	Benign	Uncertain	Benign
GIP_HUMAN_b05	L12P	3.1191406	0.18454308439217287	Benign	0.4782129170647091	Uncertain	Uncertain	Uncertain	Uncertain	Benign	Benign	Benign	Benign	Benign	Uncertain	Benign
GIP_HUMAN_b05	L12Q	2.7063904	0.16748560629592502	Benign	0.4518768301254468	Uncertain	Uncertain	Uncertain	Benign	Benign	Benign	Benign	Benign	Benign	Uncertain	Benign
GIP_HUMAN_b05	L12R	2.9803467	0.1786427285911182	Benign	0.4693291389591284	Uncertain	Uncertain	Uncertain	Uncertain	Benign	Benign	Benign	Benign	Benign	Uncertain	Benign
GIP_HUMAN_b05	L12S	2.4910889	0.15916385452100693	Benign	0.4382807548495987	Uncertain	Uncertain	Uncertain	Benign	Benign	Benign	Benign	Benign	Benign	Uncertain	Benign
GIP_HUMAN_b05	L12T	3.7069092000000006	0.2115312684389584	Benign	0.5159784327926359	Uncertain	Uncertain	Uncertain	Uncertain	Benign	Benign	Benign	Benign	Benign	Uncertain	Benign
GIP_HUMAN_b05	L12V	-2.247589	0.05320010584681875	Benign	0.20783207448305532	Benign	Benign	Benign	Benign	Benign	Benign	Benign	Benign	Benign	Benign	Benign
GIP_HUMAN_b05	L12W	3.290039	0.1920434286891342	Benign	0.4891724281117981	Uncertain	Uncertain	Uncertain	Uncertain	Benign	Benign	Benign	Benign	Benign	Uncertain	Benign
GIP_HUMAN_b05	L12Y	3.3008727999999996	0.19252785291261326	Benign	0.4898676867160016	Uncertain	Uncertain	Uncertain	Uncertain	Benign	Benign	Benign	Benign	Benign	Uncertain	Benign
GIP_HUMAN_b05	S13A	3.9752502	0.2252737679480733	Benign	0.5335022118585924	Uncertain	Uncertain	Uncertain	Uncertain	Uncertain	Benign	Benign	Benign	Benign	Uncertain	Benign
GIP_HUMAN_b05	S13C	2.1779479999999998	0.1477442499129053	Benign	0.4187762237568737	Uncertain	Uncertain	Uncertain	Benign	Benign	Benign	Benign	Benign	Benign	Uncertain	Benign
GIP_HUMAN_b05	S13D	4.2195434999999994	0.23931543916214754	Benign	0.5502895633948248	Uncertain	Uncertain	Uncertain	Uncertain	Uncertain	Benign	Benign	Benign	Benign	Uncertain	Benign
GIP_HUMAN_b05	S13E	4.251831	0.24134838663082686	Benign	0.5526292081393224	Uncertain	Uncertain	Uncertain	Uncertain	Uncertain	Benign	Benign	Benign	Benign	Uncertain	Benign
GIP_HUMAN_b05	S13F	2.3011475	0.1521417511844222	Benign	0.4264062530399341	Uncertain	Uncertain	Uncertain	Benign	Benign	Benign	Benign	Benign	Benign	Uncertain	Benign
GIP_HUMAN_b05	S13G	3.9602966	0.22447200440692971	Benign	0.5325100357088599	Uncertain	Uncertain	Uncertain	Uncertain	Uncertain	Benign	Benign	Benign	Benign	Uncertain	Benign
GIP_HUMAN_b05	S13H	4.54126	0.26285189402287096	Benign	0.5760188219715288	Uncertain	Uncertain	Uncertain	Uncertain	Uncertain	Uncertain	Benign	Benign	Benign	Uncertain	Benign
GIP_HUMAN_b05	S13I	3.9220886	0.2224460592670933	Benign	0.5299864689123005	Uncertain	Uncertain	Uncertain	Uncertain	Uncertain	Benign	Benign	Benign	Benign	Uncertain	Benign
GIP_HUMAN_b05	S13K	3.7314148	0.21273835568193628	Benign	0.5175622595286052	Uncertain	Uncertain	Uncertain	Uncertain	Benign	Benign	Benign	Benign	Benign	Uncertain	Benign
GIP_HUMAN_b05	S13L	-0.41329956	0.08003432679866185	Benign	0.27885320171962485	Uncertain	Benign	Benign	Benign	Benign	Benign	Benign	Benign	Benign	Benign	Benign
GIP_HUMAN_b05	S13M	3.8908997000000003	0.2208147602558519	Benign	0.5279372435512879	Uncertain	Uncertain	Uncertain	Uncertain	Uncertain	Benign	Benign	Benign	Benign	Uncertain	Benign
GIP_HUMAN_b05	S13N	3.6841125	0.21041549106807195	Benign	0.5145066452527386	Uncertain	Uncertain	Uncertain	Uncertain	Benign	Benign	Benign	Benign	Benign	Uncertain	Benign
GIP_HUMAN_b05	S13P	2.4477234	0.15753448782192736	Benign	0.4355587886889709	Uncertain	Uncertain	Uncertain	Benign	Benign	Benign	Benign	Benign	Benign	Uncertain	Benign
GIP_HUMAN_b05	S13Q	4.083374	0.2312429444409998	Benign	0.5407738489960292	Uncertain	Uncertain	Uncertain	Uncertain	Uncertain	Benign	Benign	Benign	Benign	Uncertain	Benign
GIP_HUMAN_b05	S13R	3.910736	0.22185003298433909	Benign	0.5292395332706705	Uncertain	Uncertain	Uncertain	Uncertain	Uncertain	Benign	Benign	Benign	Benign	Uncertain	Benign
GIP_HUMAN_b05	S13T	3.5622864	0.2045602410660032	Benign	0.5066596390727494	Uncertain	Uncertain	Uncertain	Uncertain	Benign	Benign	Benign	Benign	Benign	Uncertain	Benign
GIP_HUMAN_b05	S13V	4.1350403	0.2342212547062261	Benign	0.544326836780348	Uncertain	Uncertain	Uncertain	Uncertain	Uncertain	Benign	Benign	Benign	Benign	Uncertain	Benign
GIP_HUMAN_b05	S13W	4.1627502	0.2358587630480321	Benign	0.5462592106181319	Uncertain	Uncertain	Uncertain	Uncertain	Uncertain	Benign	Benign	Benign	Benign	Uncertain	Benign
GIP_HUMAN_b05	S13Y	3.6930237	0.2108508449748773	Benign	0.5150817970590319	Uncertain	Uncertain	Uncertain	Uncertain	Benign	Benign	Benign	Benign	Benign	Uncertain	Benign
GIP_HUMAN_b05	L14A	7.268860000000001	0.6910420627870513	Pathogenic	0.618264349984134	Uncertain	Uncertain	Uncertain	Uncertain	Uncertain	Uncertain	Uncertain	Pathogenic	Pathogenic	Uncertain	Pathogenic
GIP_HUMAN_b05	L14C	7.713775599999999	0.716103408755048	Pathogenic	0.5965959468159294	Uncertain	Uncertain	Uncertain	Uncertain	Uncertain	Uncertain	Pathogenic	Pathogenic	Pathogenic	Uncertain	Pathogenic
GIP_HUMAN_b05	L14D	6.946258500000001	0.6670993840179864	Pathogenic	0.6362138100918366	Uncertain	Uncertain	Uncertain	Uncertain	Uncertain	Uncertain	Uncertain	Pathogenic	Pathogenic	Uncertain	Uncertain
GIP_HUMAN_b05	L14E	7.241913	0.6892282223724935	Pathogenic	0.6197167869014891	Uncertain	Uncertain	Uncertain	Uncertain	Uncertain	Uncertain	Uncertain	Pathogenic	Pathogenic	Uncertain	Pathogenic
GIP_HUMAN_b05	L14F	7.722289999999999	0.7164844434429798	Pathogenic	0.5962430508133627	Uncertain	Uncertain	Uncertain	Uncertain	Uncertain	Uncertain	Pathogenic	Pathogenic	Pathogenic	Uncertain	Pathogenic
GIP_HUMAN_b05	L14G	7.552398700000001	0.7081295952560194	Pathogenic	0.6038179285017733	Uncertain	Uncertain	Uncertain	Uncertain	Uncertain	Uncertain	Uncertain	Pathogenic	Pathogenic	Uncertain	Pathogenic
GIP_HUMAN_b05	L14H	7.158752400000001	0.6834235426361577	Pathogenic	0.6242619048074297	Uncertain	Uncertain	Uncertain	Uncertain	Uncertain	Uncertain	Uncertain	Pathogenic	Pathogenic	Uncertain	Pathogenic
GIP_HUMAN_b05	L14I	6.927002000000001	0.6655059591231601	Pathogenic	0.6373156799161823	Uncertain	Uncertain	Uncertain	Uncertain	Uncertain	Uncertain	Uncertain	Pathogenic	Pathogenic	Uncertain	Uncertain
GIP_HUMAN_b05	L14K	7.3676759999999994	0.6974148648674988	Pathogenic	0.6130387957672756	Uncertain	Uncertain	Uncertain	Uncertain	Uncertain	Uncertain	Uncertain	Pathogenic	Pathogenic	Uncertain	Pathogenic
GIP_HUMAN_b05	L14M	7.139587400000001	0.6820408905453292	Pathogenic	0.6253215101561478	Uncertain	Uncertain	Uncertain	Uncertain	Uncertain	Uncertain	Uncertain	Pathogenic	Pathogenic	Uncertain	Pathogenic
GIP_HUMAN_b05	L14N	7.217743	0.6875735040182995	Pathogenic	0.6210284071965788	Uncertain	Uncertain	Uncertain	Uncertain	Uncertain	Uncertain	Uncertain	Pathogenic	Pathogenic	Uncertain	Pathogenic
GIP_HUMAN_b05	L14P	7.542175299999999	0.7075790168126745	Pathogenic	0.6043051825966095	Uncertain	Uncertain	Uncertain	Uncertain	Uncertain	Uncertain	Uncertain	Pathogenic	Pathogenic	Uncertain	Pathogenic
GIP_HUMAN_b05	L14Q	7.2418823	0.6892261373014956	Pathogenic	0.61971844767884	Uncertain	Uncertain	Uncertain	Uncertain	Uncertain	Uncertain	Uncertain	Pathogenic	Pathogenic	Uncertain	Pathogenic
GIP_HUMAN_b05	L14R	7.158478	0.6834038661656069	Pathogenic	0.6242770459407028	Uncertain	Uncertain	Uncertain	Uncertain	Uncertain	Uncertain	Uncertain	Pathogenic	Pathogenic	Uncertain	Pathogenic
GIP_HUMAN_b05	L14S	8.032653999999999	0.7270777499284887	Pathogenic	0.5861437619683063	Uncertain	Uncertain	Uncertain	Uncertain	Uncertain	Uncertain	Pathogenic	Pathogenic	Pathogenic	Uncertain	Pathogenic
GIP_HUMAN_b05	L14T	7.2858887	0.6921714902652252	Pathogenic	0.6173521765423461	Uncertain	Uncertain	Uncertain	Uncertain	Uncertain	Uncertain	Uncertain	Pathogenic	Pathogenic	Uncertain	Pathogenic
GIP_HUMAN_b05	L14V	6.740234399999999	0.6489157366140518	Pathogenic	0.6481152580153055	Uncertain	Uncertain	Uncertain	Uncertain	Uncertain	Uncertain	Uncertain	Pathogenic	Pathogenic	Uncertain	Uncertain
GIP_HUMAN_b05	L14W	7.291321000000001	0.692529053722945	Pathogenic	0.6170621460387327	Uncertain	Uncertain	Uncertain	Uncertain	Uncertain	Uncertain	Uncertain	Pathogenic	Pathogenic	Uncertain	Pathogenic
GIP_HUMAN_b05	L14Y	7.2235107	0.6879707655203112	Pathogenic	0.6207146801037444	Uncertain	Uncertain	Uncertain	Uncertain	Uncertain	Uncertain	Uncertain	Pathogenic	Pathogenic	Uncertain	Pathogenic
GIP_HUMAN_b05	F15A	5.6324463	0.469742338849089	Benign	0.6913150092190448	Uncertain	Uncertain	Uncertain	Uncertain	Uncertain	Uncertain	Uncertain	Uncertain	Uncertain	Uncertain	Uncertain
GIP_HUMAN_b05	F15C	5.4787292	0.43083022049293496	Benign	0.6835475063066563	Uncertain	Uncertain	Uncertain	Uncertain	Uncertain	Uncertain	Uncertain	Uncertain	Uncertain	Uncertain	Uncertain
GIP_HUMAN_b05	F15D	5.9596252	0.5426099870187354	Pathogenic	0.689511550496738	Uncertain	Uncertain	Uncertain	Uncertain	Uncertain	Uncertain	Uncertain	Uncertain	Uncertain	Uncertain	Uncertain
GIP_HUMAN_b05	F15E	5.445587000000001	0.4223444624304069	Benign	0.6810374542050786	Uncertain	Uncertain	Uncertain	Uncertain	Uncertain	Uncertain	Uncertain	Uncertain	Uncertain	Uncertain	Uncertain
GIP_HUMAN_b05	F15G	6.0633545	0.5617512137288797	Pathogenic	0.6855012490528983	Uncertain	Uncertain	Uncertain	Uncertain	Uncertain	Uncertain	Uncertain	Uncertain	Uncertain	Uncertain	Uncertain
GIP_HUMAN_b05	F15H	5.904114	0.5315561725536573	Pathogenic	0.691154272260772	Uncertain	Uncertain	Uncertain	Uncertain	Uncertain	Uncertain	Uncertain	Uncertain	Uncertain	Uncertain	Uncertain
GIP_HUMAN_b05	F15I	5.586792	0.4583464556660632	Benign	0.6896731201495104	Uncertain	Uncertain	Uncertain	Uncertain	Uncertain	Uncertain	Uncertain	Uncertain	Uncertain	Uncertain	Uncertain
GIP_HUMAN_b05	F15K	5.605407700000001	0.4630167046119851	Benign	0.6904091524379892	Uncertain	Uncertain	Uncertain	Uncertain	Uncertain	Uncertain	Uncertain	Uncertain	Uncertain	Uncertain	Uncertain
GIP_HUMAN_b05	F15L	2.8757324	0.17430622075556915	Benign	0.4626489988365202	Uncertain	Uncertain	Uncertain	Uncertain	Benign	Benign	Benign	Benign	Benign	Uncertain	Benign
GIP_HUMAN_b05	F15M	5.901306	0.5309818636988355	Pathogenic	0.6912261984305752	Uncertain	Uncertain	Uncertain	Uncertain	Uncertain	Uncertain	Uncertain	Uncertain	Uncertain	Uncertain	Uncertain
GIP_HUMAN_b05	F15N	5.590148999999999	0.4591908208979244	Benign	0.6898126944450134	Uncertain	Uncertain	Uncertain	Uncertain	Uncertain	Uncertain	Uncertain	Uncertain	Uncertain	Uncertain	Uncertain
GIP_HUMAN_b05	F15P	5.7383120000000005	0.4952238651231799	Benign	0.6931015569373796	Uncertain	Uncertain	Uncertain	Uncertain	Uncertain	Uncertain	Uncertain	Uncertain	Uncertain	Uncertain	Uncertain
GIP_HUMAN_b05	F15Q	5.8883057	0.5283039932279914	Pathogenic	0.6915440916800502	Uncertain	Uncertain	Uncertain	Uncertain	Uncertain	Uncertain	Uncertain	Uncertain	Uncertain	Uncertain	Uncertain
GIP_HUMAN_b05	F15R	5.6475525	0.4734662963649566	Benign	0.6917384440655665	Uncertain	Uncertain	Uncertain	Uncertain	Uncertain	Uncertain	Uncertain	Uncertain	Uncertain	Uncertain	Uncertain
GIP_HUMAN_b05	F15S	4.424377400000001	0.25330656633317	Benign	0.5659387083805922	Uncertain	Uncertain	Uncertain	Uncertain	Uncertain	Uncertain	Benign	Benign	Benign	Uncertain	Benign
GIP_HUMAN_b05	F15T	5.8701476999999995	0.5245116544085124	Pathogenic	0.6919450563781473	Uncertain	Uncertain	Uncertain	Uncertain	Uncertain	Uncertain	Uncertain	Uncertain	Uncertain	Uncertain	Uncertain
GIP_HUMAN_b05	F15V	5.147583	0.3507187857946279	Benign	0.647890460480975	Uncertain	Uncertain	Uncertain	Uncertain	Uncertain	Uncertain	Uncertain	Benign	Benign	Uncertain	Uncertain
GIP_HUMAN_b05	F15W	6.2191467000000005	0.5870168807391208	Pathogenic	0.6779259183789758	Uncertain	Uncertain	Uncertain	Uncertain	Uncertain	Uncertain	Uncertain	Uncertain	Pathogenic	Uncertain	Uncertain
GIP_HUMAN_b05	F15Y	5.9882812	0.5480933501969874	Pathogenic	0.6885140802551224	Uncertain	Uncertain	Uncertain	Uncertain	Uncertain	Uncertain	Uncertain	Uncertain	Uncertain	Uncertain	Uncertain
GIP_HUMAN_b05	L16A	7.068023700000001	0.6767252190020229	Pathogenic	0.6293132973464253	Uncertain	Uncertain	Uncertain	Uncertain	Uncertain	Uncertain	Uncertain	Pathogenic	Pathogenic	Uncertain	Uncertain
GIP_HUMAN_b05	L16C	6.971039	0.669120433346551	Pathogenic	0.6347997829414129	Uncertain	Uncertain	Uncertain	Uncertain	Uncertain	Uncertain	Uncertain	Pathogenic	Pathogenic	Uncertain	Uncertain
GIP_HUMAN_b05	L16D	7.081054700000001	0.6777113611769545	Pathogenic	0.6285825485550605	Uncertain	Uncertain	Uncertain	Uncertain	Uncertain	Uncertain	Uncertain	Pathogenic	Pathogenic	Uncertain	Uncertain
GIP_HUMAN_b05	L16E	7.250091599999999	0.6897821833263107	Pathogenic	0.6192748328618578	Uncertain	Uncertain	Uncertain	Uncertain	Uncertain	Uncertain	Uncertain	Pathogenic	Pathogenic	Uncertain	Pathogenic
GIP_HUMAN_b05	L16F	7.159027	0.6834432299678536	Pathogenic	0.6242467535254985	Uncertain	Uncertain	Uncertain	Uncertain	Uncertain	Uncertain	Uncertain	Pathogenic	Pathogenic	Uncertain	Pathogenic
GIP_HUMAN_b05	L16G	7.1233826	0.6808584552163119	Pathogenic	0.6262206840848777	Uncertain	Uncertain	Uncertain	Uncertain	Uncertain	Uncertain	Uncertain	Pathogenic	Pathogenic	Uncertain	Pathogenic
GIP_HUMAN_b05	L16H	7.547699000000001	0.7078771349976565	Pathogenic	0.6040415342175152	Uncertain	Uncertain	Uncertain	Uncertain	Uncertain	Uncertain	Uncertain	Pathogenic	Pathogenic	Uncertain	Pathogenic
GIP_HUMAN_b05	L16I	7.0716247999999995	0.6769985609437689	Pathogenic	0.6291111917437544	Uncertain	Uncertain	Uncertain	Uncertain	Uncertain	Uncertain	Uncertain	Pathogenic	Pathogenic	Uncertain	Uncertain
GIP_HUMAN_b05	L16K	7.102661	0.6793284449181625	Pathogenic	0.6273746209665623	Uncertain	Uncertain	Uncertain	Uncertain	Uncertain	Uncertain	Uncertain	Pathogenic	Pathogenic	Uncertain	Uncertain
GIP_HUMAN_b05	L16M	6.07135	0.5631466802259875	Pathogenic	0.6851508374452258	Uncertain	Uncertain	Uncertain	Uncertain	Uncertain	Uncertain	Uncertain	Uncertain	Uncertain	Uncertain	Uncertain
GIP_HUMAN_b05	L16N	7.152893	0.6830026249892277	Pathogenic	0.6245854126366954	Uncertain	Uncertain	Uncertain	Uncertain	Uncertain	Uncertain	Uncertain	Pathogenic	Pathogenic	Uncertain	Pathogenic
GIP_HUMAN_b05	L16P	7.426849400000001	0.7010201980230018	Pathogenic	0.6099974107392637	Uncertain	Uncertain	Uncertain	Uncertain	Uncertain	Uncertain	Uncertain	Pathogenic	Pathogenic	Uncertain	Pathogenic
GIP_HUMAN_b05	L16Q	6.978790299999999	0.6697459211652863	Pathogenic	0.6343584245771239	Uncertain	Uncertain	Uncertain	Uncertain	Uncertain	Uncertain	Uncertain	Pathogenic	Pathogenic	Uncertain	Uncertain
GIP_HUMAN_b05	L16R	6.729369999999999	0.6478812996349024	Pathogenic	0.6487483410792076	Uncertain	Uncertain	Uncertain	Uncertain	Uncertain	Uncertain	Uncertain	Uncertain	Pathogenic	Uncertain	Uncertain
GIP_HUMAN_b05	L16S	7.904876700000001	0.7235609489169246	Pathogenic	0.5895586064812011	Uncertain	Uncertain	Uncertain	Uncertain	Uncertain	Uncertain	Pathogenic	Pathogenic	Pathogenic	Uncertain	Pathogenic
GIP_HUMAN_b05	L16T	6.682372999999999	0.6433085732431533	Pathogenic	0.6514907725204158	Uncertain	Uncertain	Uncertain	Uncertain	Uncertain	Uncertain	Uncertain	Uncertain	Pathogenic	Uncertain	Uncertain
GIP_HUMAN_b05	L16V	7.124175999999999	0.6809166345768454	Pathogenic	0.6261765926472387	Uncertain	Uncertain	Uncertain	Uncertain	Uncertain	Uncertain	Uncertain	Pathogenic	Pathogenic	Uncertain	Pathogenic
GIP_HUMAN_b05	L16W	6.695587	0.6446107030221699	Pathogenic	0.6507191403916898	Uncertain	Uncertain	Uncertain	Uncertain	Uncertain	Uncertain	Uncertain	Uncertain	Pathogenic	Uncertain	Uncertain
GIP_HUMAN_b05	L16Y	7.4865417	0.7044937363511841	Pathogenic	0.6070085501519291	Uncertain	Uncertain	Uncertain	Uncertain	Uncertain	Uncertain	Uncertain	Pathogenic	Pathogenic	Uncertain	Pathogenic
GIP_HUMAN_b05	A17C	6.6179504	0.636765841978215	Pathogenic	0.6552563436968349	Uncertain	Uncertain	Uncertain	Uncertain	Uncertain	Uncertain	Uncertain	Uncertain	Pathogenic	Uncertain	Uncertain
GIP_HUMAN_b05	A17D	6.1397705	0.5746400152459261	Pathogenic	0.6819631601118278	Uncertain	Uncertain	Uncertain	Uncertain	Uncertain	Uncertain	Uncertain	Uncertain	Uncertain	Uncertain	Uncertain
GIP_HUMAN_b05	A17E	7.040863000000001	0.6746431419844903	Pathogenic	0.6308415612558762	Uncertain	Uncertain	Uncertain	Uncertain	Uncertain	Uncertain	Uncertain	Pathogenic	Pathogenic	Uncertain	Uncertain
GIP_HUMAN_b05	A17F	6.231841999999999	0.5889065301185732	Pathogenic	0.6772540611537994	Uncertain	Uncertain	Uncertain	Uncertain	Uncertain	Uncertain	Uncertain	Uncertain	Pathogenic	Uncertain	Uncertain
GIP_HUMAN_b05	A17G	4.918335	0.3078668687124133	Benign	0.6173832550201315	Uncertain	Uncertain	Uncertain	Uncertain	Uncertain	Uncertain	Uncertain	Benign	Benign	Uncertain	Benign
GIP_HUMAN_b05	A17H	6.452483999999999	0.6182857141674353	Pathogenic	0.6648971189744699	Uncertain	Uncertain	Uncertain	Uncertain	Uncertain	Uncertain	Uncertain	Uncertain	Pathogenic	Uncertain	Uncertain
GIP_HUMAN_b05	A17I	6.3489379999999995	0.6052652811967137	Pathogenic	0.6708189367846608	Uncertain	Uncertain	Uncertain	Uncertain	Uncertain	Uncertain	Uncertain	Uncertain	Pathogenic	Uncertain	Uncertain
GIP_HUMAN_b05	A17K	6.343200700000001	0.6045062965414358	Pathogenic	0.6711421616971552	Uncertain	Uncertain	Uncertain	Uncertain	Uncertain	Uncertain	Uncertain	Uncertain	Pathogenic	Uncertain	Uncertain
GIP_HUMAN_b05	A17L	6.5859985	0.6333943876048607	Pathogenic	0.6571243846433179	Uncertain	Uncertain	Uncertain	Uncertain	Uncertain	Uncertain	Uncertain	Uncertain	Pathogenic	Uncertain	Uncertain
GIP_HUMAN_b05	A17M	6.466522	0.6199579834784528	Pathogenic	0.6640846919311398	Uncertain	Uncertain	Uncertain	Uncertain	Uncertain	Uncertain	Uncertain	Uncertain	Pathogenic	Uncertain	Uncertain
GIP_HUMAN_b05	A17N	6.048126	0.5590622837041539	Pathogenic	0.6861541577956075	Uncertain	Uncertain	Uncertain	Uncertain	Uncertain	Uncertain	Uncertain	Uncertain	Uncertain	Uncertain	Uncertain
GIP_HUMAN_b05	A17P	6.686371	0.643703927344937	Pathogenic	0.6512572704306454	Uncertain	Uncertain	Uncertain	Uncertain	Uncertain	Uncertain	Uncertain	Uncertain	Pathogenic	Uncertain	Uncertain
GIP_HUMAN_b05	A17Q	6.192871	0.5830287391231375	Pathogenic	0.6792955626431216	Uncertain	Uncertain	Uncertain	Uncertain	Uncertain	Uncertain	Uncertain	Uncertain	Uncertain	Uncertain	Uncertain
GIP_HUMAN_b05	A17R	6.388916	0.6104410787771755	Pathogenic	0.6685503779786826	Uncertain	Uncertain	Uncertain	Uncertain	Uncertain	Uncertain	Uncertain	Uncertain	Pathogenic	Uncertain	Uncertain
GIP_HUMAN_b05	A17S	5.0720825	0.33517313989422765	Benign	0.6377818160039239	Uncertain	Uncertain	Uncertain	Uncertain	Uncertain	Uncertain	Uncertain	Benign	Benign	Uncertain	Uncertain
GIP_HUMAN_b05	A17T	5.658172599999999	0.476068596777201	Benign	0.6920013187061452	Uncertain	Uncertain	Uncertain	Uncertain	Uncertain	Uncertain	Uncertain	Uncertain	Uncertain	Uncertain	Uncertain
GIP_HUMAN_b05	A17V	5.627716	0.4685710826075524	Benign	0.6911703238651328	Uncertain	Uncertain	Uncertain	Uncertain	Uncertain	Uncertain	Uncertain	Uncertain	Uncertain	Uncertain	Uncertain
GIP_HUMAN_b05	A17W	6.5070496	0.6246709744390881	Pathogenic	0.6617310819223499	Uncertain	Uncertain	Uncertain	Uncertain	Uncertain	Uncertain	Uncertain	Uncertain	Pathogenic	Uncertain	Uncertain
GIP_HUMAN_b05	A17Y	6.29953	0.5985899916726275	Pathogenic	0.6735792358798247	Uncertain	Uncertain	Uncertain	Uncertain	Uncertain	Uncertain	Uncertain	Uncertain	Pathogenic	Uncertain	Uncertain
GIP_HUMAN_b05	V18A	2.0057983	0.14180273119144055	Benign	0.4082225170740944	Uncertain	Uncertain	Uncertain	Benign	Benign	Benign	Benign	Benign	Benign	Uncertain	Benign
GIP_HUMAN_b05	V18C	4.2888794	0.24374988073749926	Benign	0.5553639288497015	Uncertain	Uncertain	Uncertain	Uncertain	Uncertain	Benign	Benign	Benign	Benign	Uncertain	Benign
GIP_HUMAN_b05	V18D	4.634338400000001	0.27163223597319863	Benign	0.5848755489422182	Uncertain	Uncertain	Uncertain	Uncertain	Uncertain	Uncertain	Benign	Benign	Benign	Uncertain	Benign
GIP_HUMAN_b05	V18E	4.5433044	0.2630323580969316	Benign	0.5762048321537128	Uncertain	Uncertain	Uncertain	Uncertain	Uncertain	Uncertain	Benign	Benign	Benign	Uncertain	Benign
GIP_HUMAN_b05	V18F	4.6497803	0.27321056188291337	Benign	0.5864260538751703	Uncertain	Uncertain	Uncertain	Uncertain	Uncertain	Uncertain	Benign	Benign	Benign	Uncertain	Benign
GIP_HUMAN_b05	V18G	5.1641846	0.35431480205936605	Benign	0.6500768298972069	Uncertain	Uncertain	Uncertain	Uncertain	Uncertain	Uncertain	Uncertain	Uncertain	Benign	Uncertain	Uncertain
GIP_HUMAN_b05	V18H	4.781799299999999	0.288392914696281	Benign	0.600706445381592	Uncertain	Uncertain	Uncertain	Uncertain	Uncertain	Uncertain	Benign	Benign	Benign	Uncertain	Benign
GIP_HUMAN_b05	V18I	4.320526	0.2458657094584193	Benign	0.5577474134698511	Uncertain	Uncertain	Uncertain	Uncertain	Uncertain	Benign	Benign	Benign	Benign	Uncertain	Benign
GIP_HUMAN_b05	V18K	5.0434875	0.32964681004626223	Benign	0.6339282297165871	Uncertain	Uncertain	Uncertain	Uncertain	Uncertain	Uncertain	Uncertain	Benign	Benign	Uncertain	Uncertain
GIP_HUMAN_b05	V18L	2.6078491	0.16362859703931912	Benign	0.44563823382733453	Uncertain	Uncertain	Uncertain	Benign	Benign	Benign	Benign	Benign	Benign	Uncertain	Benign
GIP_HUMAN_b05	V18M	2.8596497000000003	0.1736479223038625	Benign	0.4616235676121803	Uncertain	Uncertain	Uncertain	Uncertain	Benign	Benign	Benign	Benign	Benign	Uncertain	Benign
GIP_HUMAN_b05	V18N	4.540436	0.26277930276078176	Benign	0.5759439524014707	Uncertain	Uncertain	Uncertain	Uncertain	Uncertain	Uncertain	Benign	Benign	Benign	Uncertain	Benign
GIP_HUMAN_b05	V18P	4.5894775	0.2672508245891638	Benign	0.5805052340200887	Uncertain	Uncertain	Uncertain	Uncertain	Uncertain	Uncertain	Benign	Benign	Benign	Uncertain	Benign
GIP_HUMAN_b05	V18Q	4.3552856	0.2482656465604981	Benign	0.5604217289160999	Uncertain	Uncertain	Uncertain	Uncertain	Uncertain	Benign	Benign	Benign	Benign	Uncertain	Benign
GIP_HUMAN_b05	V18R	4.5559998	0.2641646616396962	Benign	0.5773681030588222	Uncertain	Uncertain	Uncertain	Uncertain	Uncertain	Uncertain	Benign	Benign	Benign	Uncertain	Benign
GIP_HUMAN_b05	V18S	2.452057	0.1576966140783845	Benign	0.4358305248914847	Uncertain	Uncertain	Uncertain	Benign	Benign	Benign	Benign	Benign	Benign	Uncertain	Benign
GIP_HUMAN_b05	V18T	4.891388	0.3036833268523489	Benign	0.6139529498146211	Uncertain	Uncertain	Uncertain	Uncertain	Uncertain	Uncertain	Uncertain	Benign	Benign	Uncertain	Benign
GIP_HUMAN_b05	V18W	5.1677856	0.3551028607626942	Benign	0.6505484077895904	Uncertain	Uncertain	Uncertain	Uncertain	Uncertain	Uncertain	Uncertain	Uncertain	Benign	Uncertain	Uncertain
GIP_HUMAN_b05	V18Y	4.823119999999999	0.2938453913619074	Benign	0.6055589694756495	Uncertain	Uncertain	Uncertain	Uncertain	Uncertain	Uncertain	Uncertain	Benign	Benign	Uncertain	Benign
GIP_HUMAN_b05	G19A	4.070099	0.23049206545595294	Benign	0.5398702264506381	Uncertain	Uncertain	Uncertain	Uncertain	Uncertain	Benign	Benign	Benign	Benign	Uncertain	Benign
GIP_HUMAN_b05	G19C	5.5913086	0.4594822736780224	Benign	0.6898602052837259	Uncertain	Uncertain	Uncertain	Uncertain	Uncertain	Uncertain	Uncertain	Uncertain	Uncertain	Uncertain	Uncertain
GIP_HUMAN_b05	G19D	5.416382	0.4148894167945989	Benign	0.6785887703701489	Uncertain	Uncertain	Uncertain	Uncertain	Uncertain	Uncertain	Uncertain	Uncertain	Benign	Uncertain	Uncertain
GIP_HUMAN_b05	G19E	5.3260193	0.3921812174664927	Benign	0.6697137793682777	Uncertain	Uncertain	Uncertain	Uncertain	Uncertain	Uncertain	Uncertain	Uncertain	Benign	Uncertain	Uncertain
GIP_HUMAN_b05	G19F	5.401764	0.4111726079812979	Benign	0.6772824941616512	Uncertain	Uncertain	Uncertain	Uncertain	Uncertain	Uncertain	Uncertain	Uncertain	Benign	Uncertain	Uncertain
GIP_HUMAN_b05	G19H	5.3353577	0.3944916799677835	Benign	0.6707149255055709	Uncertain	Uncertain	Uncertain	Uncertain	Uncertain	Uncertain	Uncertain	Uncertain	Benign	Uncertain	Uncertain
GIP_HUMAN_b05	G19I	5.6934510000000005	0.4846113057461565	Benign	0.6926734819367478	Uncertain	Uncertain	Uncertain	Uncertain	Uncertain	Uncertain	Uncertain	Uncertain	Uncertain	Uncertain	Uncertain
GIP_HUMAN_b05	G19K	5.2070312	0.3638705722066973	Benign	0.6556127222028456	Uncertain	Uncertain	Uncertain	Uncertain	Uncertain	Uncertain	Uncertain	Uncertain	Benign	Uncertain	Uncertain
GIP_HUMAN_b05	G19L	5.192871	0.3606700637527356	Benign	0.6538027513551319	Uncertain	Uncertain	Uncertain	Uncertain	Uncertain	Uncertain	Uncertain	Uncertain	Benign	Uncertain	Uncertain
GIP_HUMAN_b05	G19M	5.0382996	0.32866601648681737	Benign	0.6332299015363485	Uncertain	Uncertain	Uncertain	Uncertain	Uncertain	Uncertain	Uncertain	Benign	Benign	Uncertain	Uncertain
GIP_HUMAN_b05	G19N	5.1695557	0.3554912761157073	Benign	0.6507798394154036	Uncertain	Uncertain	Uncertain	Uncertain	Uncertain	Uncertain	Uncertain	Uncertain	Benign	Uncertain	Uncertain
GIP_HUMAN_b05	G19P	4.967010500000001	0.3158729597844523	Benign	0.6237193840482582	Uncertain	Uncertain	Uncertain	Uncertain	Uncertain	Uncertain	Uncertain	Benign	Benign	Uncertain	Benign
GIP_HUMAN_b05	G19Q	5.623871	0.4676172965692585	Benign	0.6910484329384075	Uncertain	Uncertain	Uncertain	Uncertain	Uncertain	Uncertain	Uncertain	Uncertain	Uncertain	Uncertain	Uncertain
GIP_HUMAN_b05	G19R	5.232818599999999	0.3698008025496576	Benign	0.6588495793315492	Uncertain	Uncertain	Uncertain	Uncertain	Uncertain	Uncertain	Uncertain	Uncertain	Benign	Uncertain	Uncertain
GIP_HUMAN_b05	G19S	4.86322	0.29949446909642324	Benign	0.6104353581266619	Uncertain	Uncertain	Uncertain	Uncertain	Uncertain	Uncertain	Uncertain	Benign	Benign	Uncertain	Benign
GIP_HUMAN_b05	G19T	5.4544983	0.4246245514169167	Benign	0.6817408293710003	Uncertain	Uncertain	Uncertain	Uncertain	Uncertain	Uncertain	Uncertain	Uncertain	Uncertain	Uncertain	Uncertain
GIP_HUMAN_b05	G19V	1.1036986999999998	0.11432929565276664	Benign	0.3554721281186679	Uncertain	Uncertain	Benign	Benign	Benign	Benign	Benign	Benign	Benign	Uncertain	Benign
GIP_HUMAN_b05	G19W	5.2826233	0.3815934889178516	Benign	0.6648388303303973	Uncertain	Uncertain	Uncertain	Uncertain	Uncertain	Uncertain	Uncertain	Uncertain	Benign	Uncertain	Uncertain
GIP_HUMAN_b05	G19Y	4.7551879999999995	0.2850691721669679	Benign	0.5976774569395968	Uncertain	Uncertain	Uncertain	Uncertain	Uncertain	Uncertain	Benign	Benign	Benign	Uncertain	Benign
GIP_HUMAN_b05	L20A	4.7243958	0.2813969839073075	Benign	0.5942678798314452	Uncertain	Uncertain	Uncertain	Uncertain	Uncertain	Uncertain	Benign	Benign	Benign	Uncertain	Benign
GIP_HUMAN_b05	L20C	6.3083800000000005	0.599809204441581	Pathogenic	0.6730889521155254	Uncertain	Uncertain	Uncertain	Uncertain	Uncertain	Uncertain	Uncertain	Uncertain	Pathogenic	Uncertain	Uncertain
GIP_HUMAN_b05	L20D	6.387848	0.6103053198192212	Pathogenic	0.6686113176247459	Uncertain	Uncertain	Uncertain	Uncertain	Uncertain	Uncertain	Uncertain	Uncertain	Pathogenic	Uncertain	Uncertain
GIP_HUMAN_b05	L20E	6.1952515	0.5833943994968771	Pathogenic	0.6791727112515464	Uncertain	Uncertain	Uncertain	Uncertain	Uncertain	Uncertain	Uncertain	Uncertain	Uncertain	Uncertain	Uncertain
GIP_HUMAN_b05	L20F	6.19635	0.5835628415986784	Pathogenic	0.6791159344684402	Uncertain	Uncertain	Uncertain	Uncertain	Uncertain	Uncertain	Uncertain	Uncertain	Uncertain	Uncertain	Uncertain
GIP_HUMAN_b05	L20G	6.2699584999999995	0.5944388331403916	Pathogenic	0.6752021936866306	Uncertain	Uncertain	Uncertain	Uncertain	Uncertain	Uncertain	Uncertain	Uncertain	Pathogenic	Uncertain	Uncertain
GIP_HUMAN_b05	L20H	4.5750427	0.2659018308669977	Benign	0.5791399662426889	Uncertain	Uncertain	Uncertain	Uncertain	Uncertain	Uncertain	Benign	Benign	Benign	Uncertain	Benign
GIP_HUMAN_b05	L20I	6.341797	0.6043199683945769	Pathogenic	0.6712211438808144	Uncertain	Uncertain	Uncertain	Uncertain	Uncertain	Uncertain	Uncertain	Uncertain	Pathogenic	Uncertain	Uncertain
GIP_HUMAN_b05	L20K	5.8291015999999996	0.5157179153797053	Pathogenic	0.692652993419836	Uncertain	Uncertain	Uncertain	Uncertain	Uncertain	Uncertain	Uncertain	Uncertain	Uncertain	Uncertain	Uncertain
GIP_HUMAN_b05	L20M	6.1721497	0.5798085510702606	Pathogenic	0.6803537195844949	Uncertain	Uncertain	Uncertain	Uncertain	Uncertain	Uncertain	Uncertain	Uncertain	Uncertain	Uncertain	Uncertain
GIP_HUMAN_b05	L20N	5.441803	0.4213768581588373	Benign	0.6807325234494825	Uncertain	Uncertain	Uncertain	Uncertain	Uncertain	Uncertain	Uncertain	Uncertain	Uncertain	Uncertain	Uncertain
GIP_HUMAN_b05	L20P	5.9204407	0.5348665085832449	Pathogenic	0.6907138593931306	Uncertain	Uncertain	Uncertain	Uncertain	Uncertain	Uncertain	Uncertain	Uncertain	Uncertain	Uncertain	Uncertain
GIP_HUMAN_b05	L20Q	5.956451400000001	0.5419933683910254	Pathogenic	0.6896161365308157	Uncertain	Uncertain	Uncertain	Uncertain	Uncertain	Uncertain	Uncertain	Uncertain	Uncertain	Uncertain	Uncertain
GIP_HUMAN_b05	L20R	6.0110779999999995	0.552348108639928	Pathogenic	0.6876564749396874	Uncertain	Uncertain	Uncertain	Uncertain	Uncertain	Uncertain	Uncertain	Uncertain	Uncertain	Uncertain	Uncertain
GIP_HUMAN_b05	L20S	5.8978577	0.5302746038483432	Pathogenic	0.6913129555485649	Uncertain	Uncertain	Uncertain	Uncertain	Uncertain	Uncertain	Uncertain	Uncertain	Uncertain	Uncertain	Uncertain
GIP_HUMAN_b05	L20T	6.1129456	0.570228216618293	Pathogenic	0.6832504842046287	Uncertain	Uncertain	Uncertain	Uncertain	Uncertain	Uncertain	Uncertain	Uncertain	Uncertain	Uncertain	Uncertain
GIP_HUMAN_b05	L20V	6.0356445	0.5568277490725133	Pathogenic	0.6866744167742048	Uncertain	Uncertain	Uncertain	Uncertain	Uncertain	Uncertain	Uncertain	Uncertain	Uncertain	Uncertain	Uncertain
GIP_HUMAN_b05	L20W	6.0045166	0.5511331997612694	Pathogenic	0.6879088191054779	Uncertain	Uncertain	Uncertain	Uncertain	Uncertain	Uncertain	Uncertain	Uncertain	Uncertain	Uncertain	Uncertain
GIP_HUMAN_b05	L20Y	6.0305176	0.555901833829177	Pathogenic	0.6868840640059699	Uncertain	Uncertain	Uncertain	Uncertain	Uncertain	Uncertain	Uncertain	Uncertain	Uncertain	Uncertain	Uncertain
GIP_HUMAN_b05	G21A	5.722625700000001	0.491546960871641	Benign	0.6930042660106149	Uncertain	Uncertain	Uncertain	Uncertain	Uncertain	Uncertain	Uncertain	Uncertain	Uncertain	Uncertain	Uncertain
GIP_HUMAN_b05	G21C	6.438141000000001	0.6165552171872666	Pathogenic	0.6657253594374213	Uncertain	Uncertain	Uncertain	Uncertain	Uncertain	Uncertain	Uncertain	Uncertain	Pathogenic	Uncertain	Uncertain
GIP_HUMAN_b05	G21D	6.910187	0.664097830275566	Pathogenic	0.6382799213864019	Uncertain	Uncertain	Uncertain	Uncertain	Uncertain	Uncertain	Uncertain	Pathogenic	Pathogenic	Uncertain	Uncertain
GIP_HUMAN_b05	G21E	7.276825	0.6915719586446398	Pathogenic	0.6178371283896639	Uncertain	Uncertain	Uncertain	Uncertain	Uncertain	Uncertain	Uncertain	Pathogenic	Pathogenic	Uncertain	Pathogenic
GIP_HUMAN_b05	G21F	7.5541077	0.7082211287898259	Pathogenic	0.6037367804829955	Uncertain	Uncertain	Uncertain	Uncertain	Uncertain	Uncertain	Uncertain	Pathogenic	Pathogenic	Uncertain	Pathogenic
GIP_HUMAN_b05	G21H	7.14505	0.6824367245598932	Pathogenic	0.6250190614323834	Uncertain	Uncertain	Uncertain	Uncertain	Uncertain	Uncertain	Uncertain	Pathogenic	Pathogenic	Uncertain	Pathogenic
GIP_HUMAN_b05	G21I	6.856384299999999	0.6594839032093218	Pathogenic	0.6413772085588408	Uncertain	Uncertain	Uncertain	Uncertain	Uncertain	Uncertain	Uncertain	Pathogenic	Pathogenic	Uncertain	Uncertain
GIP_HUMAN_b05	G21K	6.7967224	0.6541642045383578	Pathogenic	0.6448306515069662	Uncertain	Uncertain	Uncertain	Uncertain	Uncertain	Uncertain	Uncertain	Pathogenic	Pathogenic	Uncertain	Uncertain
GIP_HUMAN_b05	G21L	7.019806	0.6730037922375984	Pathogenic	0.6320309590343427	Uncertain	Uncertain	Uncertain	Uncertain	Uncertain	Uncertain	Uncertain	Pathogenic	Pathogenic	Uncertain	Uncertain
GIP_HUMAN_b05	G21M	6.901886	0.6633968403776438	Pathogenic	0.6387566217413484	Uncertain	Uncertain	Uncertain	Uncertain	Uncertain	Uncertain	Uncertain	Pathogenic	Pathogenic	Uncertain	Uncertain
GIP_HUMAN_b05	G21N	7.1924133	0.6858110233377217	Pathogenic	0.6224114282594231	Uncertain	Uncertain	Uncertain	Uncertain	Uncertain	Uncertain	Uncertain	Pathogenic	Pathogenic	Uncertain	Pathogenic
GIP_HUMAN_b05	G21P	6.8169556	0.6559931707903477	Pathogenic	0.6436574795805148	Uncertain	Uncertain	Uncertain	Uncertain	Uncertain	Uncertain	Uncertain	Pathogenic	Pathogenic	Uncertain	Uncertain
GIP_HUMAN_b05	G21Q	7.242584	0.6892737845024053	Pathogenic	0.6196804911973239	Uncertain	Uncertain	Uncertain	Uncertain	Uncertain	Uncertain	Uncertain	Pathogenic	Pathogenic	Uncertain	Pathogenic
GIP_HUMAN_b05	G21R	7.348175	0.6961919344091388	Pathogenic	0.6140564236109749	Uncertain	Uncertain	Uncertain	Uncertain	Uncertain	Uncertain	Uncertain	Pathogenic	Pathogenic	Uncertain	Pathogenic
GIP_HUMAN_b05	G21S	5.5002135999999995	0.4363324554992948	Benign	0.6850180163523096	Uncertain	Uncertain	Uncertain	Uncertain	Uncertain	Uncertain	Uncertain	Uncertain	Uncertain	Uncertain	Uncertain
GIP_HUMAN_b05	G21T	7.1385803	0.6819677618308574	Pathogenic	0.6253773072354578	Uncertain	Uncertain	Uncertain	Uncertain	Uncertain	Uncertain	Uncertain	Pathogenic	Pathogenic	Uncertain	Pathogenic
GIP_HUMAN_b05	G21V	7.2437744	0.6893545649913204	Pathogenic	0.6196161160170284	Uncertain	Uncertain	Uncertain	Uncertain	Uncertain	Uncertain	Uncertain	Pathogenic	Pathogenic	Uncertain	Pathogenic
GIP_HUMAN_b05	G21W	7.201477000000001	0.6864450375468989	Pathogenic	0.6219155789240637	Uncertain	Uncertain	Uncertain	Uncertain	Uncertain	Uncertain	Uncertain	Pathogenic	Pathogenic	Uncertain	Pathogenic
GIP_HUMAN_b05	G21Y	6.9278564	0.6655770894698217	Pathogenic	0.6372667359569067	Uncertain	Uncertain	Uncertain	Uncertain	Uncertain	Uncertain	Uncertain	Pathogenic	Pathogenic	Uncertain	Uncertain
GIP_HUMAN_b05	E22A	4.485046400000001	0.2580815292268201	Benign	0.5710406769144815	Uncertain	Uncertain	Uncertain	Uncertain	Uncertain	Uncertain	Benign	Benign	Benign	Uncertain	Benign
GIP_HUMAN_b05	E22C	5.8479614	0.5197962363302229	Pathogenic	0.6923631937143769	Uncertain	Uncertain	Uncertain	Uncertain	Uncertain	Uncertain	Uncertain	Uncertain	Uncertain	Uncertain	Uncertain
GIP_HUMAN_b05	E22D	4.181488	0.23698358709758	Benign	0.5475779569873294	Uncertain	Uncertain	Uncertain	Uncertain	Uncertain	Benign	Benign	Benign	Benign	Uncertain	Benign
GIP_HUMAN_b05	E22F	6.162383999999999	0.5782674487943764	Pathogenic	0.6808450627512459	Uncertain	Uncertain	Uncertain	Uncertain	Uncertain	Uncertain	Uncertain	Uncertain	Uncertain	Uncertain	Uncertain
GIP_HUMAN_b05	E22G	6.0069885	0.5515918146754595	Pathogenic	0.6878142631118003	Uncertain	Uncertain	Uncertain	Uncertain	Uncertain	Uncertain	Uncertain	Uncertain	Uncertain	Uncertain	Uncertain
GIP_HUMAN_b05	E22H	3.9918517999999996	0.2261700988811197	Benign	0.5346070542943451	Uncertain	Uncertain	Uncertain	Uncertain	Uncertain	Benign	Benign	Benign	Benign	Uncertain	Benign
GIP_HUMAN_b05	E22I	5.7582703	0.4998466253433405	Benign	0.6931471335123739	Uncertain	Uncertain	Uncertain	Uncertain	Uncertain	Uncertain	Uncertain	Uncertain	Uncertain	Uncertain	Uncertain
GIP_HUMAN_b05	E22K	4.2461853	0.2409890574303844	Benign	0.552217315271432	Uncertain	Uncertain	Uncertain	Uncertain	Uncertain	Benign	Benign	Benign	Benign	Uncertain	Benign
GIP_HUMAN_b05	E22L	5.402466	0.4113508190255713	Benign	0.6773464277247236	Uncertain	Uncertain	Uncertain	Uncertain	Uncertain	Uncertain	Uncertain	Uncertain	Benign	Uncertain	Uncertain
GIP_HUMAN_b05	E22M	5.739746	0.4955581077039172	Benign	0.6931077192265369	Uncertain	Uncertain	Uncertain	Uncertain	Uncertain	Uncertain	Uncertain	Uncertain	Uncertain	Uncertain	Uncertain
GIP_HUMAN_b05	E22N	5.3628845	0.4013580625298283	Benign	0.6735584730613318	Uncertain	Uncertain	Uncertain	Uncertain	Uncertain	Uncertain	Uncertain	Uncertain	Benign	Uncertain	Uncertain
GIP_HUMAN_b05	E22P	5.7013245	0.4864950919353717	Benign	0.6927823711121411	Uncertain	Uncertain	Uncertain	Uncertain	Uncertain	Uncertain	Uncertain	Uncertain	Uncertain	Uncertain	Uncertain
GIP_HUMAN_b05	E22Q	5.8854370000000005	0.5277088875121628	Pathogenic	0.6916108287119688	Uncertain	Uncertain	Uncertain	Uncertain	Uncertain	Uncertain	Uncertain	Uncertain	Uncertain	Uncertain	Uncertain
GIP_HUMAN_b05	E22R	5.6479797	0.4735712325347944	Benign	0.6917495698338051	Uncertain	Uncertain	Uncertain	Uncertain	Uncertain	Uncertain	Uncertain	Uncertain	Uncertain	Uncertain	Uncertain
GIP_HUMAN_b05	E22S	5.551880000000001	0.4495164509281349	Benign	0.6880413071911673	Uncertain	Uncertain	Uncertain	Uncertain	Uncertain	Uncertain	Uncertain	Uncertain	Uncertain	Uncertain	Uncertain
GIP_HUMAN_b05	E22T	5.932556	0.5372910499670456	Pathogenic	0.690363351549573	Uncertain	Uncertain	Uncertain	Uncertain	Uncertain	Uncertain	Uncertain	Uncertain	Uncertain	Uncertain	Uncertain
GIP_HUMAN_b05	E22V	6.045349	0.5585675215412657	Pathogenic	0.6862710967160728	Uncertain	Uncertain	Uncertain	Uncertain	Uncertain	Uncertain	Uncertain	Uncertain	Uncertain	Uncertain	Uncertain
GIP_HUMAN_b05	E22W	6.1306458	0.5731527015971802	Pathogenic	0.6824060322033743	Uncertain	Uncertain	Uncertain	Uncertain	Uncertain	Uncertain	Uncertain	Uncertain	Uncertain	Uncertain	Uncertain
GIP_HUMAN_b05	E22Y	5.5223694000000005	0.4419979913451768	Benign	0.6864035419716843	Uncertain	Uncertain	Uncertain	Uncertain	Uncertain	Uncertain	Uncertain	Uncertain	Uncertain	Uncertain	Uncertain
GIP_HUMAN_b05	K23A	6.248412999999999	0.5913373810807102	Pathogenic	0.6763680881361835	Uncertain	Uncertain	Uncertain	Uncertain	Uncertain	Uncertain	Uncertain	Uncertain	Pathogenic	Uncertain	Uncertain
GIP_HUMAN_b05	K23C	6.3604736	0.6067788435510195	Pathogenic	0.6701671637860178	Uncertain	Uncertain	Uncertain	Uncertain	Uncertain	Uncertain	Uncertain	Uncertain	Pathogenic	Uncertain	Uncertain
GIP_HUMAN_b05	K23D	6.6388855	0.6389283941215811	Pathogenic	0.6540322674171757	Uncertain	Uncertain	Uncertain	Uncertain	Uncertain	Uncertain	Uncertain	Uncertain	Pathogenic	Uncertain	Uncertain
GIP_HUMAN_b05	K23E	4.463409400000001	0.25633723688489346	Benign	0.5691908105623005	Uncertain	Uncertain	Uncertain	Uncertain	Uncertain	Uncertain	Benign	Benign	Benign	Uncertain	Benign
GIP_HUMAN_b05	K23F	6.420196499999999	0.6143582893217661	Pathogenic	0.6667585949375029	Uncertain	Uncertain	Uncertain	Uncertain	Uncertain	Uncertain	Uncertain	Uncertain	Pathogenic	Uncertain	Uncertain
GIP_HUMAN_b05	K23G	6.1967773	0.583628312850504	Pathogenic	0.6790938345635475	Uncertain	Uncertain	Uncertain	Uncertain	Uncertain	Uncertain	Uncertain	Uncertain	Uncertain	Uncertain	Uncertain
GIP_HUMAN_b05	K23H	6.218230999999999	0.5868796534258883	Pathogenic	0.6779741350948175	Uncertain	Uncertain	Uncertain	Uncertain	Uncertain	Uncertain	Uncertain	Uncertain	Pathogenic	Uncertain	Uncertain
GIP_HUMAN_b05	K23I	5.962372	0.5431421447127335	Pathogenic	0.6894200584731985	Uncertain	Uncertain	Uncertain	Uncertain	Uncertain	Uncertain	Uncertain	Uncertain	Uncertain	Uncertain	Uncertain
GIP_HUMAN_b05	K23L	5.6062927	0.4632379696747137	Benign	0.6904418463201393	Uncertain	Uncertain	Uncertain	Uncertain	Uncertain	Uncertain	Uncertain	Uncertain	Uncertain	Uncertain	Uncertain
GIP_HUMAN_b05	K23M	4.2958680000000005	0.24421178436636976	Benign	0.5558863313208521	Uncertain	Uncertain	Uncertain	Uncertain	Uncertain	Benign	Benign	Benign	Benign	Uncertain	Benign
GIP_HUMAN_b05	K23N	6.182373	0.5814056955943012	Pathogenic	0.6798342220140243	Uncertain	Uncertain	Uncertain	Uncertain	Uncertain	Uncertain	Uncertain	Uncertain	Uncertain	Uncertain	Uncertain
GIP_HUMAN_b05	K23P	5.9866333	0.5477821112256112	Pathogenic	0.6885739444949713	Uncertain	Uncertain	Uncertain	Uncertain	Uncertain	Uncertain	Uncertain	Uncertain	Uncertain	Uncertain	Uncertain
GIP_HUMAN_b05	K23Q	5.891388	0.5289417208070128	Pathogenic	0.6914709974139083	Uncertain	Uncertain	Uncertain	Uncertain	Uncertain	Uncertain	Uncertain	Uncertain	Uncertain	Uncertain	Uncertain
GIP_HUMAN_b05	K23R	5.8709717	0.5246850581027143	Pathogenic	0.6919279808095953	Uncertain	Uncertain	Uncertain	Uncertain	Uncertain	Uncertain	Uncertain	Uncertain	Uncertain	Uncertain	Uncertain
GIP_HUMAN_b05	K23S	6.1650085	0.5786831076520458	Pathogenic	0.6807134994891547	Uncertain	Uncertain	Uncertain	Uncertain	Uncertain	Uncertain	Uncertain	Uncertain	Uncertain	Uncertain	Uncertain
GIP_HUMAN_b05	K23T	6.3428345	0.6044577109667414	Pathogenic	0.6711627705129781	Uncertain	Uncertain	Uncertain	Uncertain	Uncertain	Uncertain	Uncertain	Uncertain	Pathogenic	Uncertain	Uncertain
GIP_HUMAN_b05	K23V	6.2373962	0.5897257601818389	Pathogenic	0.6769582050927891	Uncertain	Uncertain	Uncertain	Uncertain	Uncertain	Uncertain	Uncertain	Uncertain	Pathogenic	Uncertain	Uncertain
GIP_HUMAN_b05	K23W	6.4885254	0.6225375557551693	Pathogenic	0.6628081932830531	Uncertain	Uncertain	Uncertain	Uncertain	Uncertain	Uncertain	Uncertain	Uncertain	Pathogenic	Uncertain	Uncertain
GIP_HUMAN_b05	K23Y	6.2513733	0.5917674405091251	Pathogenic	0.6762087998416337	Uncertain	Uncertain	Uncertain	Uncertain	Uncertain	Uncertain	Uncertain	Uncertain	Pathogenic	Uncertain	Uncertain
GIP_HUMAN_b05	K24A	-0.08361816400000001	0.08639102995598012	Benign	0.2941074906637014	Uncertain	Benign	Benign	Benign	Benign	Benign	Benign	Benign	Benign	Benign	Benign
GIP_HUMAN_b05	K24C	1.3480835	0.1211908488975575	Benign	0.3692909790350759	Uncertain	Uncertain	Benign	Benign	Benign	Benign	Benign	Benign	Benign	Uncertain	Benign
GIP_HUMAN_b05	K24D	1.8069762999999999	0.13522918380514934	Benign	0.3962076341475175	Uncertain	Uncertain	Uncertain	Benign	Benign	Benign	Benign	Benign	Benign	Uncertain	Benign
GIP_HUMAN_b05	K24E	-3.881958	0.03812567735048267	Benign	0.16194100491076122	Benign	Benign	Benign	Benign	Benign	Benign	Benign	Benign	Benign	Benign	Benign
GIP_HUMAN_b05	K24F	1.7066345	0.13202648730160807	Benign	0.3902208997275705	Uncertain	Uncertain	Uncertain	Benign	Benign	Benign	Benign	Benign	Benign	Uncertain	Benign
GIP_HUMAN_b05	K24G	-1.545105	0.06197109547207823	Benign	0.23235696526701602	Uncertain	Benign	Benign	Benign	Benign	Benign	Benign	Benign	Benign	Benign	Benign
GIP_HUMAN_b05	K24H	1.5328369	0.12665720976816686	Benign	0.3799824350829117	Uncertain	Uncertain	Benign	Benign	Benign	Benign	Benign	Benign	Benign	Uncertain	Benign
GIP_HUMAN_b05	K24I	1.4462891000000002	0.12406596911174153	Benign	0.37494862434734383	Uncertain	Uncertain	Benign	Benign	Benign	Benign	Benign	Benign	Benign	Uncertain	Benign
GIP_HUMAN_b05	K24L	1.5649719	0.127633196228423	Benign	0.3818626162494283	Uncertain	Uncertain	Uncertain	Benign	Benign	Benign	Benign	Benign	Benign	Uncertain	Benign
GIP_HUMAN_b05	K24M	1.3178711	0.12032009476613045	Benign	0.3675622729766409	Uncertain	Uncertain	Benign	Benign	Benign	Benign	Benign	Benign	Benign	Uncertain	Benign
GIP_HUMAN_b05	K24N	1.5776062	0.12801898948693755	Benign	0.3826034621885064	Uncertain	Uncertain	Uncertain	Benign	Benign	Benign	Benign	Benign	Benign	Uncertain	Benign
GIP_HUMAN_b05	K24P	1.6359558	0.12981596999974976	Benign	0.3860367230655027	Uncertain	Uncertain	Uncertain	Benign	Benign	Benign	Benign	Benign	Benign	Uncertain	Benign
GIP_HUMAN_b05	K24Q	1.401123	0.12273512425498714	Benign	0.3723393441387278	Uncertain	Uncertain	Benign	Benign	Benign	Benign	Benign	Benign	Benign	Uncertain	Benign
GIP_HUMAN_b05	K24R	1.5229187	0.12635750243460514	Benign	0.3794033407289697	Uncertain	Uncertain	Benign	Benign	Benign	Benign	Benign	Benign	Benign	Uncertain	Benign
GIP_HUMAN_b05	K24S	1.5124207	0.1260410549676019	Benign	0.3787910179296241	Uncertain	Uncertain	Benign	Benign	Benign	Benign	Benign	Benign	Benign	Uncertain	Benign
GIP_HUMAN_b05	K24T	1.1200256000000002	0.11477491998436885	Benign	0.35638345858402715	Uncertain	Uncertain	Benign	Benign	Benign	Benign	Benign	Benign	Benign	Uncertain	Benign
GIP_HUMAN_b05	K24V	1.5454101999999998	0.127038180016097	Benign	0.3807173736481605	Uncertain	Uncertain	Benign	Benign	Benign	Benign	Benign	Benign	Benign	Uncertain	Benign
GIP_HUMAN_b05	K24W	1.4513245000000001	0.12421524633267428	Benign	0.375240280803708	Uncertain	Uncertain	Benign	Benign	Benign	Benign	Benign	Benign	Benign	Uncertain	Benign
GIP_HUMAN_b05	K24Y	1.8833618000000003	0.13771858633052209	Benign	0.40080034376991	Uncertain	Uncertain	Uncertain	Benign	Benign	Benign	Benign	Benign	Benign	Uncertain	Benign
GIP_HUMAN_b05	E25A	6.927948	0.665584712944943	Pathogenic	0.6372614889842638	Uncertain	Uncertain	Uncertain	Uncertain	Uncertain	Uncertain	Uncertain	Pathogenic	Pathogenic	Uncertain	Uncertain
GIP_HUMAN_b05	E25C	6.938842999999999	0.6664881684954767	Pathogenic	0.6366378221167104	Uncertain	Uncertain	Uncertain	Uncertain	Uncertain	Uncertain	Uncertain	Pathogenic	Pathogenic	Uncertain	Uncertain
GIP_HUMAN_b05	E25D	7.217376700000001	0.6875482235974523	Pathogenic	0.6210483468926302	Uncertain	Uncertain	Uncertain	Uncertain	Uncertain	Uncertain	Uncertain	Pathogenic	Pathogenic	Uncertain	Pathogenic
GIP_HUMAN_b05	E25F	7.4125977	0.7001664662493609	Pathogenic	0.6107231895724068	Uncertain	Uncertain	Uncertain	Uncertain	Uncertain	Uncertain	Uncertain	Pathogenic	Pathogenic	Uncertain	Pathogenic
GIP_HUMAN_b05	E25G	7.255127000000001	0.6901217504693631	Pathogenic	0.619003214872971	Uncertain	Uncertain	Uncertain	Uncertain	Uncertain	Uncertain	Uncertain	Pathogenic	Pathogenic	Uncertain	Pathogenic
GIP_HUMAN_b05	E25H	6.8115845	0.6555101924072275	Pathogenic	0.6439687200222453	Uncertain	Uncertain	Uncertain	Uncertain	Uncertain	Uncertain	Uncertain	Pathogenic	Pathogenic	Uncertain	Uncertain
GIP_HUMAN_b05	E25I	6.7735899999999996	0.6520407284750755	Pathogenic	0.646174186938343	Uncertain	Uncertain	Uncertain	Uncertain	Uncertain	Uncertain	Uncertain	Pathogenic	Pathogenic	Uncertain	Uncertain
GIP_HUMAN_b05	E25K	6.590820299999999	0.6339087898588744	Pathogenic	0.6568425361948922	Uncertain	Uncertain	Uncertain	Uncertain	Uncertain	Uncertain	Uncertain	Uncertain	Pathogenic	Uncertain	Uncertain
GIP_HUMAN_b05	E25L	7.424164	0.7008600452196535	Pathogenic	0.6101338254793618	Uncertain	Uncertain	Uncertain	Uncertain	Uncertain	Uncertain	Uncertain	Pathogenic	Pathogenic	Uncertain	Pathogenic
GIP_HUMAN_b05	E25M	7.191223	0.6857274828590374	Pathogenic	0.6224766243875574	Uncertain	Uncertain	Uncertain	Uncertain	Uncertain	Uncertain	Uncertain	Pathogenic	Pathogenic	Uncertain	Pathogenic
GIP_HUMAN_b05	E25N	7.225952	0.6881384620025965	Pathogenic	0.6205820254622254	Uncertain	Uncertain	Uncertain	Uncertain	Uncertain	Uncertain	Uncertain	Pathogenic	Pathogenic	Uncertain	Pathogenic
GIP_HUMAN_b05	E25P	6.8235474	0.656583437770646	Pathogenic	0.6432756966344171	Uncertain	Uncertain	Uncertain	Uncertain	Uncertain	Uncertain	Uncertain	Pathogenic	Pathogenic	Uncertain	Uncertain
GIP_HUMAN_b05	E25Q	6.9969788	0.6712013134654076	Pathogenic	0.6333246178733976	Uncertain	Uncertain	Uncertain	Uncertain	Uncertain	Uncertain	Uncertain	Pathogenic	Pathogenic	Uncertain	Uncertain
GIP_HUMAN_b05	E25R	7.493133500000001	0.7048670605881497	Pathogenic	0.6066838751945675	Uncertain	Uncertain	Uncertain	Uncertain	Uncertain	Uncertain	Uncertain	Pathogenic	Pathogenic	Uncertain	Pathogenic
GIP_HUMAN_b05	E25S	6.9847107	0.6702215434499758	Pathogenic	0.6340216309447463	Uncertain	Uncertain	Uncertain	Uncertain	Uncertain	Uncertain	Uncertain	Pathogenic	Pathogenic	Uncertain	Uncertain
GIP_HUMAN_b05	E25T	7.1245728	0.6809457204993827	Pathogenic	0.6261545439352008	Uncertain	Uncertain	Uncertain	Uncertain	Uncertain	Uncertain	Uncertain	Pathogenic	Pathogenic	Uncertain	Pathogenic
GIP_HUMAN_b05	E25V	7.2960205	0.6928373166377341	Pathogenic	0.616811622747388	Uncertain	Uncertain	Uncertain	Uncertain	Uncertain	Uncertain	Uncertain	Pathogenic	Pathogenic	Uncertain	Pathogenic
GIP_HUMAN_b05	E25W	7.525542999999999	0.7066723223688878	Pathogenic	0.6051044021240909	Uncertain	Uncertain	Uncertain	Uncertain	Uncertain	Uncertain	Uncertain	Pathogenic	Pathogenic	Uncertain	Pathogenic
GIP_HUMAN_b05	E25Y	6.7669372999999995	0.6514234817764597	Pathogenic	0.6465609917993811	Uncertain	Uncertain	Uncertain	Uncertain	Uncertain	Uncertain	Uncertain	Pathogenic	Pathogenic	Uncertain	Uncertain
GIP_HUMAN_b05	G26A	0.4857483	0.0987363828711084	Benign	0.3222976186402381	Uncertain	Uncertain	Benign	Benign	Benign	Benign	Benign	Benign	Benign	Benign	Benign
GIP_HUMAN_b05	G26C	4.2697754	0.2425018979448993	Benign	0.5539466964384263	Uncertain	Uncertain	Uncertain	Uncertain	Uncertain	Benign	Benign	Benign	Benign	Uncertain	Benign
GIP_HUMAN_b05	G26D	3.9430847	0.22355544137304487	Benign	0.5313712719829355	Uncertain	Uncertain	Uncertain	Uncertain	Uncertain	Benign	Benign	Benign	Benign	Uncertain	Benign
GIP_HUMAN_b05	G26E	3.8680725	0.2196326739534151	Benign	0.52644265590084	Uncertain	Uncertain	Uncertain	Uncertain	Uncertain	Benign	Benign	Benign	Benign	Uncertain	Benign
GIP_HUMAN_b05	G26F	4.200531	0.23814220173559064	Benign	0.5489290042024371	Uncertain	Uncertain	Uncertain	Uncertain	Uncertain	Benign	Benign	Benign	Benign	Uncertain	Benign
GIP_HUMAN_b05	G26H	4.010956	0.2272100061062621	Benign	0.5358831213927548	Uncertain	Uncertain	Uncertain	Uncertain	Uncertain	Benign	Benign	Benign	Benign	Uncertain	Benign
GIP_HUMAN_b05	G26I	4.35907	0.2485320840963308	Benign	0.5607167205727156	Uncertain	Uncertain	Uncertain	Uncertain	Uncertain	Benign	Benign	Benign	Benign	Uncertain	Benign
GIP_HUMAN_b05	G26K	4.630340599999999	0.27122966000051085	Benign	0.5844780556059832	Uncertain	Uncertain	Uncertain	Uncertain	Uncertain	Uncertain	Benign	Benign	Benign	Uncertain	Benign
GIP_HUMAN_b05	G26L	3.9910278	0.2261254522808521	Benign	0.5345521303917032	Uncertain	Uncertain	Uncertain	Uncertain	Uncertain	Benign	Benign	Benign	Benign	Uncertain	Benign
GIP_HUMAN_b05	G26M	4.349670400000001	0.2478722300121849	Benign	0.5599854543340561	Uncertain	Uncertain	Uncertain	Uncertain	Uncertain	Benign	Benign	Benign	Benign	Uncertain	Benign
GIP_HUMAN_b05	G26N	4.498108	0.25915825507670937	Benign	0.5721746358128649	Uncertain	Uncertain	Uncertain	Uncertain	Uncertain	Uncertain	Benign	Benign	Benign	Uncertain	Benign
GIP_HUMAN_b05	G26P	3.5259093999999997	0.202844456389512	Benign	0.5043204824412476	Uncertain	Uncertain	Uncertain	Uncertain	Benign	Benign	Benign	Benign	Benign	Uncertain	Benign
GIP_HUMAN_b05	G26Q	3.9510803	0.22398040192752944	Benign	0.5318998558677875	Uncertain	Uncertain	Uncertain	Uncertain	Uncertain	Benign	Benign	Benign	Benign	Uncertain	Benign
GIP_HUMAN_b05	G26R	4.597473	0.268010401369112	Benign	0.581269882938229	Uncertain	Uncertain	Uncertain	Uncertain	Uncertain	Uncertain	Benign	Benign	Benign	Uncertain	Benign
GIP_HUMAN_b05	G26S	2.6380310000000002	0.16480126025485156	Benign	0.4475463883870521	Uncertain	Uncertain	Uncertain	Benign	Benign	Benign	Benign	Benign	Benign	Uncertain	Benign
GIP_HUMAN_b05	G26T	3.9434814	0.2235764926903494	Benign	0.5313974809816041	Uncertain	Uncertain	Uncertain	Uncertain	Uncertain	Benign	Benign	Benign	Benign	Uncertain	Benign
GIP_HUMAN_b05	G26V	2.5739746	0.16232156441499945	Benign	0.4434995897882669	Uncertain	Uncertain	Uncertain	Benign	Benign	Benign	Benign	Benign	Benign	Uncertain	Benign
GIP_HUMAN_b05	G26W	4.317322	0.24564861056148898	Benign	0.5575039651668594	Uncertain	Uncertain	Uncertain	Uncertain	Uncertain	Benign	Benign	Benign	Benign	Uncertain	Benign
GIP_HUMAN_b05	G26Y	3.776245	0.2149682406821399	Benign	0.5204652517195284	Uncertain	Uncertain	Uncertain	Uncertain	Uncertain	Benign	Benign	Benign	Benign	Uncertain	Benign
GIP_HUMAN_b05	H27A	4.664795	0.2747817045328182	Benign	0.5879570420813036	Uncertain	Uncertain	Uncertain	Uncertain	Uncertain	Uncertain	Benign	Benign	Benign	Uncertain	Benign
GIP_HUMAN_b05	H27C	4.61557	0.2697632641824277	Benign	0.5830232351427977	Uncertain	Uncertain	Uncertain	Uncertain	Uncertain	Uncertain	Benign	Benign	Benign	Uncertain	Benign
GIP_HUMAN_b05	H27D	4.6470947	0.2729333680298945	Benign	0.5861546555490337	Uncertain	Uncertain	Uncertain	Uncertain	Uncertain	Uncertain	Benign	Benign	Benign	Uncertain	Benign
GIP_HUMAN_b05	H27E	3.7533875	0.21382769769612214	Benign	0.5189841226653807	Uncertain	Uncertain	Uncertain	Uncertain	Benign	Benign	Benign	Benign	Benign	Uncertain	Benign
GIP_HUMAN_b05	H27F	4.241638	0.2407008518753096	Benign	0.5518864401054144	Uncertain	Uncertain	Uncertain	Uncertain	Uncertain	Benign	Benign	Benign	Benign	Uncertain	Benign
GIP_HUMAN_b05	H27G	4.850891000000001	0.2977189473060104	Benign	0.6089191643803765	Uncertain	Uncertain	Uncertain	Uncertain	Uncertain	Uncertain	Uncertain	Benign	Benign	Uncertain	Benign
GIP_HUMAN_b05	H27I	4.941375700000001	0.3115837080189447	Benign	0.6203619623975223	Uncertain	Uncertain	Uncertain	Uncertain	Uncertain	Uncertain	Uncertain	Benign	Benign	Uncertain	Benign
GIP_HUMAN_b05	H27K	5.107727	0.3423432274865387	Benign	0.6425775064639396	Uncertain	Uncertain	Uncertain	Uncertain	Uncertain	Uncertain	Uncertain	Benign	Benign	Uncertain	Uncertain
GIP_HUMAN_b05	H27L	2.799347	0.17119934668501513	Benign	0.45778284211697795	Uncertain	Uncertain	Uncertain	Uncertain	Benign	Benign	Benign	Benign	Benign	Uncertain	Benign
GIP_HUMAN_b05	H27M	5.081482	0.3370338616404814	Benign	0.6390484242975364	Uncertain	Uncertain	Uncertain	Uncertain	Uncertain	Uncertain	Uncertain	Benign	Benign	Uncertain	Uncertain
GIP_HUMAN_b05	H27N	4.694824	0.2780367216937084	Benign	0.5910895030687167	Uncertain	Uncertain	Uncertain	Uncertain	Uncertain	Uncertain	Benign	Benign	Benign	Uncertain	Benign
GIP_HUMAN_b05	H27P	2.990509	0.1790690300579136	Benign	0.4699788729215951	Uncertain	Uncertain	Uncertain	Uncertain	Benign	Benign	Benign	Benign	Benign	Uncertain	Benign
GIP_HUMAN_b05	H27Q	1.2922668	0.11958717397490914	Benign	0.36610165650887744	Uncertain	Uncertain	Benign	Benign	Benign	Benign	Benign	Benign	Benign	Uncertain	Benign
GIP_HUMAN_b05	H27R	4.0073547	0.2270132621627916	Benign	0.5356421704676926	Uncertain	Uncertain	Uncertain	Uncertain	Uncertain	Benign	Benign	Benign	Benign	Uncertain	Benign
GIP_HUMAN_b05	H27S	4.423065	0.2532071089367034	Benign	0.5658311633907155	Uncertain	Uncertain	Uncertain	Uncertain	Uncertain	Uncertain	Benign	Benign	Benign	Uncertain	Benign
GIP_HUMAN_b05	H27T	4.6574707	0.2740107168363949	Benign	0.587207309500499	Uncertain	Uncertain	Uncertain	Uncertain	Uncertain	Uncertain	Benign	Benign	Benign	Uncertain	Benign
GIP_HUMAN_b05	H27V	4.5513306	0.2637458619755837	Benign	0.5769386192423874	Uncertain	Uncertain	Uncertain	Uncertain	Uncertain	Uncertain	Benign	Benign	Benign	Uncertain	Benign
GIP_HUMAN_b05	H27W	5.0794067	0.3366211708385842	Benign	0.6387688410613459	Uncertain	Uncertain	Uncertain	Uncertain	Uncertain	Uncertain	Uncertain	Benign	Benign	Uncertain	Uncertain
GIP_HUMAN_b05	H27Y	4.8137207	0.29257299097821743	Benign	0.6044394491829695	Uncertain	Uncertain	Uncertain	Uncertain	Uncertain	Uncertain	Uncertain	Benign	Benign	Uncertain	Benign
GIP_HUMAN_b05	F28A	2.523346	0.1603859596883046	Benign	0.44030933476838	Uncertain	Uncertain	Uncertain	Benign	Benign	Benign	Benign	Benign	Benign	Uncertain	Benign
GIP_HUMAN_b05	F28C	4.281677200000001	0.24327690441359195	Benign	0.5548278040239958	Uncertain	Uncertain	Uncertain	Uncertain	Uncertain	Benign	Benign	Benign	Benign	Uncertain	Benign
GIP_HUMAN_b05	F28D	3.9039001000000004	0.22149239015912286	Benign	0.5287903503742923	Uncertain	Uncertain	Uncertain	Uncertain	Uncertain	Benign	Benign	Benign	Benign	Uncertain	Benign
GIP_HUMAN_b05	F28E	3.7706910000000002	0.21469040278331086	Benign	0.5201051578762236	Uncertain	Uncertain	Uncertain	Uncertain	Uncertain	Benign	Benign	Benign	Benign	Uncertain	Benign
GIP_HUMAN_b05	F28G	3.7630614999999996	0.2143094801581185	Benign	0.5196107160468438	Uncertain	Uncertain	Uncertain	Uncertain	Benign	Benign	Benign	Benign	Benign	Uncertain	Benign
GIP_HUMAN_b05	F28H	3.9549559999999997	0.22418690152546147	Benign	0.5321563335971624	Uncertain	Uncertain	Uncertain	Uncertain	Uncertain	Benign	Benign	Benign	Benign	Uncertain	Benign
GIP_HUMAN_b05	F28I	3.8207397000000003	0.2172111311351751	Benign	0.5233554520927383	Uncertain	Uncertain	Uncertain	Uncertain	Uncertain	Benign	Benign	Benign	Benign	Uncertain	Benign
GIP_HUMAN_b05	F28K	3.2311401	0.18942868115468128	Benign	0.4853934852619123	Uncertain	Uncertain	Uncertain	Uncertain	Benign	Benign	Benign	Benign	Benign	Uncertain	Benign
GIP_HUMAN_b05	F28L	3.2493591	0.1902341057313627	Benign	0.4865622423548169	Uncertain	Uncertain	Uncertain	Uncertain	Benign	Benign	Benign	Benign	Benign	Uncertain	Benign
GIP_HUMAN_b05	F28M	3.126648	0.18486706827385999	Benign	0.4786939649848026	Uncertain	Uncertain	Uncertain	Uncertain	Benign	Benign	Benign	Benign	Benign	Uncertain	Benign
GIP_HUMAN_b05	F28N	3.7199097	0.21217063328973554	Benign	0.5168184332793104	Uncertain	Uncertain	Uncertain	Uncertain	Benign	Benign	Benign	Benign	Benign	Uncertain	Benign
GIP_HUMAN_b05	F28P	1.885498	0.1377888486530456	Benign	0.4009292100348286	Uncertain	Uncertain	Uncertain	Benign	Benign	Benign	Benign	Benign	Benign	Uncertain	Benign
GIP_HUMAN_b05	F28Q	3.5105286	0.2021232325364932	Benign	0.5033317981432024	Uncertain	Uncertain	Uncertain	Uncertain	Benign	Benign	Benign	Benign	Benign	Uncertain	Benign
GIP_HUMAN_b05	F28R	3.4797667999999997	0.2006881541601796	Benign	0.5013549291776626	Uncertain	Uncertain	Uncertain	Uncertain	Benign	Benign	Benign	Benign	Benign	Uncertain	Benign
GIP_HUMAN_b05	F28S	-1.2285156000000002	0.06649138966586103	Benign	0.2444672136663468	Uncertain	Benign	Benign	Benign	Benign	Benign	Benign	Benign	Benign	Benign	Benign
GIP_HUMAN_b05	F28T	2.654419	0.16544119496008775	Benign	0.4485834711881211	Uncertain	Uncertain	Uncertain	Benign	Benign	Benign	Benign	Benign	Benign	Uncertain	Benign
GIP_HUMAN_b05	F28V	3.1980896	0.18797526337333365	Benign	0.4832737206257037	Uncertain	Uncertain	Uncertain	Uncertain	Benign	Benign	Benign	Benign	Benign	Uncertain	Benign
GIP_HUMAN_b05	F28W	3.693573	0.2108777143060432	Benign	0.5151172571500328	Uncertain	Uncertain	Uncertain	Uncertain	Benign	Benign	Benign	Benign	Benign	Uncertain	Benign
GIP_HUMAN_b05	F28Y	3.2217712000000005	0.1890156747204892	Benign	0.4847925310069862	Uncertain	Uncertain	Uncertain	Uncertain	Benign	Benign	Benign	Benign	Benign	Uncertain	Benign
GIP_HUMAN_b05	S29A	2.9199219	0.17612644642055153	Benign	0.4654687177328685	Uncertain	Uncertain	Uncertain	Uncertain	Benign	Benign	Benign	Benign	Benign	Uncertain	Benign
GIP_HUMAN_b05	S29C	3.3539733999999997	0.19491801937274564	Benign	0.4932760746952449	Uncertain	Uncertain	Uncertain	Uncertain	Benign	Benign	Benign	Benign	Benign	Uncertain	Benign
GIP_HUMAN_b05	S29D	2.974945	0.17841649633191284	Benign	0.4689838312800169	Uncertain	Uncertain	Uncertain	Uncertain	Benign	Benign	Benign	Benign	Benign	Uncertain	Benign
GIP_HUMAN_b05	S29E	2.2945862	0.15190445640716646	Benign	0.4259983857981806	Uncertain	Uncertain	Uncertain	Benign	Benign	Benign	Benign	Benign	Benign	Uncertain	Benign
GIP_HUMAN_b05	S29F	2.028717	0.14258022618266206	Benign	0.4096198369243363	Uncertain	Uncertain	Uncertain	Benign	Benign	Benign	Benign	Benign	Benign	Uncertain	Benign
GIP_HUMAN_b05	S29G	2.983673	0.1787821657381953	Benign	0.4695417938892016	Uncertain	Uncertain	Uncertain	Uncertain	Benign	Benign	Benign	Benign	Benign	Uncertain	Benign
GIP_HUMAN_b05	S29H	1.5140991000000001	0.1260915941486415	Benign	0.3788888717069426	Uncertain	Uncertain	Benign	Benign	Benign	Benign	Benign	Benign	Benign	Uncertain	Benign
GIP_HUMAN_b05	S29I	2.4971313	0.15939212149215146	Benign	0.4386605020917987	Uncertain	Uncertain	Uncertain	Benign	Benign	Benign	Benign	Benign	Benign	Uncertain	Benign
GIP_HUMAN_b05	S29K	2.4919127999999997	0.1591949615956159	Benign	0.43833252779702137	Uncertain	Uncertain	Uncertain	Benign	Benign	Benign	Benign	Benign	Benign	Uncertain	Benign
GIP_HUMAN_b05	S29L	2.8689270000000002	0.17402739039119994	Benign	0.4622150329961198	Uncertain	Uncertain	Uncertain	Uncertain	Benign	Benign	Benign	Benign	Benign	Uncertain	Benign
GIP_HUMAN_b05	S29M	2.6043396	0.16349273808972895	Benign	0.44541651609152855	Uncertain	Uncertain	Uncertain	Benign	Benign	Benign	Benign	Benign	Benign	Uncertain	Benign
GIP_HUMAN_b05	S29N	2.8900757	0.17489519745056226	Benign	0.4635638952131007	Uncertain	Uncertain	Uncertain	Uncertain	Benign	Benign	Benign	Benign	Benign	Uncertain	Benign
GIP_HUMAN_b05	S29P	2.7490234	0.1691797350746369	Benign	0.454583191293982	Uncertain	Uncertain	Uncertain	Uncertain	Benign	Benign	Benign	Benign	Benign	Uncertain	Benign
GIP_HUMAN_b05	S29Q	3.2179564999999997	0.1888477401177797	Benign	0.4845478558870548	Uncertain	Uncertain	Uncertain	Uncertain	Benign	Benign	Benign	Benign	Benign	Uncertain	Benign
GIP_HUMAN_b05	S29R	-3.0397034	0.04508464760481837	Benign	0.18377965603600774	Benign	Benign	Benign	Benign	Benign	Benign	Benign	Benign	Benign	Benign	Benign
GIP_HUMAN_b05	S29T	2.6361694	0.16472870962506553	Benign	0.4474286247109475	Uncertain	Uncertain	Uncertain	Benign	Benign	Benign	Benign	Benign	Benign	Uncertain	Benign
GIP_HUMAN_b05	S29V	2.8234253	0.17217330806772954	Benign	0.4593155885821509	Uncertain	Uncertain	Uncertain	Uncertain	Benign	Benign	Benign	Benign	Benign	Uncertain	Benign
GIP_HUMAN_b05	S29W	2.9831237999999995	0.17875913686907746	Benign	0.469506681801997	Uncertain	Uncertain	Uncertain	Uncertain	Benign	Benign	Benign	Benign	Benign	Uncertain	Benign
GIP_HUMAN_b05	S29Y	2.8638306	0.1738188415888891	Benign	0.4618900984112778	Uncertain	Uncertain	Uncertain	Uncertain	Benign	Benign	Benign	Benign	Benign	Uncertain	Benign
GIP_HUMAN_b05	S38A	4.8828735	0.30239750177311514	Benign	0.6128820351513544	Uncertain	Uncertain	Uncertain	Uncertain	Uncertain	Uncertain	Uncertain	Benign	Benign	Uncertain	Benign
GIP_HUMAN_b05	S38C	4.144165	0.2347571890900697	Benign	0.5449609189005101	Uncertain	Uncertain	Uncertain	Uncertain	Uncertain	Benign	Benign	Benign	Benign	Uncertain	Benign
GIP_HUMAN_b05	S38D	4.842071499999999	0.29647007060692515	Benign	0.6078436657981183	Uncertain	Uncertain	Uncertain	Uncertain	Uncertain	Uncertain	Uncertain	Benign	Benign	Uncertain	Benign
GIP_HUMAN_b05	S38E	4.0885925	0.2315396552455851	Benign	0.5411300419626592	Uncertain	Uncertain	Uncertain	Uncertain	Uncertain	Benign	Benign	Benign	Benign	Uncertain	Benign
GIP_HUMAN_b05	S38F	1.4650573999999998	0.12462329321221527	Benign	0.3760364744131229	Uncertain	Uncertain	Benign	Benign	Benign	Benign	Benign	Benign	Benign	Uncertain	Benign
GIP_HUMAN_b05	S38G	4.740448000000001	0.2832886315784365	Benign	0.596032544267973	Uncertain	Uncertain	Uncertain	Uncertain	Uncertain	Uncertain	Benign	Benign	Benign	Uncertain	Benign
GIP_HUMAN_b05	S38H	4.431885	0.253878480065882	Benign	0.5665561139128958	Uncertain	Uncertain	Uncertain	Uncertain	Uncertain	Uncertain	Benign	Benign	Benign	Uncertain	Benign
GIP_HUMAN_b05	S38I	4.6521300000000005	0.2734540297669084	Benign	0.5866641121626701	Uncertain	Uncertain	Uncertain	Uncertain	Uncertain	Uncertain	Benign	Benign	Benign	Uncertain	Benign
GIP_HUMAN_b05	S38K	4.4931335	0.25874601909978684	Benign	0.5717412018117727	Uncertain	Uncertain	Uncertain	Uncertain	Uncertain	Uncertain	Benign	Benign	Benign	Uncertain	Benign
GIP_HUMAN_b05	S38L	4.5671387	0.2651750399826523	Benign	0.5784005449388874	Uncertain	Uncertain	Uncertain	Uncertain	Uncertain	Uncertain	Benign	Benign	Benign	Uncertain	Benign
GIP_HUMAN_b05	S38M	4.596985	0.26796378400575066	Benign	0.5812230390457107	Uncertain	Uncertain	Uncertain	Uncertain	Uncertain	Uncertain	Benign	Benign	Benign	Uncertain	Benign
GIP_HUMAN_b05	S38N	5.0968323	0.340119009300768	Benign	0.6411143845059952	Uncertain	Uncertain	Uncertain	Uncertain	Uncertain	Uncertain	Uncertain	Benign	Benign	Uncertain	Uncertain
GIP_HUMAN_b05	S38P	2.9246216	0.17632102395125074	Benign	0.4657687844226477	Uncertain	Uncertain	Uncertain	Uncertain	Benign	Benign	Benign	Benign	Benign	Uncertain	Benign
GIP_HUMAN_b05	S38Q	4.316284	0.2455784203260324	Benign	0.5574252015034248	Uncertain	Uncertain	Uncertain	Uncertain	Uncertain	Benign	Benign	Benign	Benign	Uncertain	Benign
GIP_HUMAN_b05	S38R	4.613159	0.2695269909236052	Benign	0.5827878068401044	Uncertain	Uncertain	Uncertain	Uncertain	Uncertain	Uncertain	Benign	Benign	Benign	Uncertain	Benign
GIP_HUMAN_b05	S38T	2.823639	0.1721819743668248	Benign	0.4593291970276406	Uncertain	Uncertain	Uncertain	Uncertain	Benign	Benign	Benign	Benign	Benign	Uncertain	Benign
GIP_HUMAN_b05	S38V	3.9780273	0.2254232432571443	Benign	0.5336867787599251	Uncertain	Uncertain	Uncertain	Uncertain	Uncertain	Benign	Benign	Benign	Benign	Uncertain	Benign
GIP_HUMAN_b05	S38W	4.5036316	0.2596191696757489	Benign	0.5726582035663249	Uncertain	Uncertain	Uncertain	Uncertain	Uncertain	Uncertain	Benign	Benign	Benign	Uncertain	Benign
GIP_HUMAN_b05	S38Y	4.5703735	0.2654714877487889	Benign	0.5787024715597644	Uncertain	Uncertain	Uncertain	Uncertain	Uncertain	Uncertain	Benign	Benign	Benign	Uncertain	Benign
GIP_HUMAN_b05	H39A	5.220642	0.3669846448806758	Benign	0.6573313328141777	Uncertain	Uncertain	Uncertain	Uncertain	Uncertain	Uncertain	Uncertain	Uncertain	Benign	Uncertain	Uncertain
GIP_HUMAN_b05	H39C	5.6763916	0.4805006083120488	Benign	0.6923865351274849	Uncertain	Uncertain	Uncertain	Uncertain	Uncertain	Uncertain	Uncertain	Uncertain	Uncertain	Uncertain	Uncertain
GIP_HUMAN_b05	H39D	4.177582	0.2367478943547724	Benign	0.5473022104949752	Uncertain	Uncertain	Uncertain	Uncertain	Uncertain	Benign	Benign	Benign	Benign	Uncertain	Benign
GIP_HUMAN_b05	H39E	5.343200700000001	0.3964399150276369	Benign	0.6715417457934205	Uncertain	Uncertain	Uncertain	Uncertain	Uncertain	Uncertain	Uncertain	Uncertain	Benign	Uncertain	Uncertain
GIP_HUMAN_b05	H39F	5.06839	0.3344481210764304	Benign	0.6372840856391881	Uncertain	Uncertain	Uncertain	Uncertain	Uncertain	Uncertain	Uncertain	Benign	Benign	Uncertain	Uncertain
GIP_HUMAN_b05	H39G	5.8251038	0.5148452529629696	Pathogenic	0.6927063527086696	Uncertain	Uncertain	Uncertain	Uncertain	Uncertain	Uncertain	Uncertain	Uncertain	Uncertain	Uncertain	Uncertain
GIP_HUMAN_b05	H39I	5.388397	0.4077853662639589	Benign	0.6760423534586799	Uncertain	Uncertain	Uncertain	Uncertain	Uncertain	Uncertain	Uncertain	Uncertain	Benign	Uncertain	Uncertain
GIP_HUMAN_b05	H39K	4.895752	0.3043490265267519	Benign	0.6145043126851822	Uncertain	Uncertain	Uncertain	Uncertain	Uncertain	Uncertain	Uncertain	Benign	Benign	Uncertain	Benign
GIP_HUMAN_b05	H39L	5.790436	0.5071602065341833	Pathogenic	0.6930446399398134	Uncertain	Uncertain	Uncertain	Uncertain	Uncertain	Uncertain	Uncertain	Uncertain	Uncertain	Uncertain	Uncertain
GIP_HUMAN_b05	H39M	6.1918334999999995	0.5828690984098612	Pathogenic	0.6793490248582968	Uncertain	Uncertain	Uncertain	Uncertain	Uncertain	Uncertain	Uncertain	Uncertain	Uncertain	Uncertain	Uncertain
GIP_HUMAN_b05	H39N	4.736877400000001	0.2828636333399033	Benign	0.5956376130179211	Uncertain	Uncertain	Uncertain	Uncertain	Uncertain	Uncertain	Benign	Benign	Benign	Uncertain	Benign
GIP_HUMAN_b05	H39P	6.209411599999999	0.5855515163453914	Pathogenic	0.6784367819883999	Uncertain	Uncertain	Uncertain	Uncertain	Uncertain	Uncertain	Uncertain	Uncertain	Pathogenic	Uncertain	Uncertain
GIP_HUMAN_b05	H39Q	2.4143982000000004	0.15629292063308248	Benign	0.4334712476153427	Uncertain	Uncertain	Uncertain	Benign	Benign	Benign	Benign	Benign	Benign	Uncertain	Benign
GIP_HUMAN_b05	H39R	4.4344482	0.2540749085046258	Benign	0.5667677683752996	Uncertain	Uncertain	Uncertain	Uncertain	Uncertain	Uncertain	Benign	Benign	Benign	Uncertain	Benign
GIP_HUMAN_b05	H39S	5.217041	0.3661572349398436	Benign	0.656878775907532	Uncertain	Uncertain	Uncertain	Uncertain	Uncertain	Uncertain	Uncertain	Uncertain	Benign	Uncertain	Uncertain
GIP_HUMAN_b05	H39T	5.7409973	0.4958495035688454	Benign	0.6931127269230091	Uncertain	Uncertain	Uncertain	Uncertain	Uncertain	Uncertain	Uncertain	Uncertain	Uncertain	Uncertain	Uncertain
GIP_HUMAN_b05	H39V	5.085083	0.3377524507404131	Benign	0.6395334238466847	Uncertain	Uncertain	Uncertain	Uncertain	Uncertain	Uncertain	Uncertain	Benign	Benign	Uncertain	Uncertain
GIP_HUMAN_b05	H39W	5.047516000000001	0.330413055216085	Benign	0.6344707694946262	Uncertain	Uncertain	Uncertain	Uncertain	Uncertain	Uncertain	Uncertain	Benign	Benign	Uncertain	Uncertain
GIP_HUMAN_b05	H39Y	3.6140747	0.2070280784439715	Benign	0.5099923839008469	Uncertain	Uncertain	Uncertain	Uncertain	Benign	Benign	Benign	Benign	Benign	Uncertain	Benign
GIP_HUMAN_b05	A40C	4.814728	0.2927084315907783	Benign	0.6045589881353386	Uncertain	Uncertain	Uncertain	Uncertain	Uncertain	Uncertain	Uncertain	Benign	Benign	Uncertain	Benign
GIP_HUMAN_b05	A40D	4.713744999999999	0.28016843770311906	Benign	0.5931123300349433	Uncertain	Uncertain	Uncertain	Uncertain	Uncertain	Uncertain	Benign	Benign	Benign	Uncertain	Benign
GIP_HUMAN_b05	A40E	5.004181	0.32238399732067746	Benign	0.6286534052261505	Uncertain	Uncertain	Uncertain	Uncertain	Uncertain	Uncertain	Uncertain	Benign	Benign	Uncertain	Uncertain
GIP_HUMAN_b05	A40F	4.5029297	0.2595604129742912	Benign	0.5725966205669879	Uncertain	Uncertain	Uncertain	Uncertain	Uncertain	Uncertain	Benign	Benign	Benign	Uncertain	Benign
GIP_HUMAN_b05	A40G	4.0558167	0.2296902738972533	Benign	0.5389018250545943	Uncertain	Uncertain	Uncertain	Uncertain	Uncertain	Benign	Benign	Benign	Benign	Uncertain	Benign
GIP_HUMAN_b05	A40H	4.3826294	0.2502149393982266	Benign	0.5625711565093585	Uncertain	Uncertain	Uncertain	Uncertain	Uncertain	Uncertain	Benign	Benign	Benign	Uncertain	Benign
GIP_HUMAN_b05	A40I	4.57547	0.2659413586629248	Benign	0.5791801033332656	Uncertain	Uncertain	Uncertain	Uncertain	Uncertain	Uncertain	Benign	Benign	Benign	Uncertain	Benign
GIP_HUMAN_b05	A40K	4.705414	0.2792219266928139	Benign	0.5922169547452585	Uncertain	Uncertain	Uncertain	Uncertain	Uncertain	Uncertain	Benign	Benign	Benign	Uncertain	Benign
GIP_HUMAN_b05	A40L	3.6047363	0.20658083553859746	Benign	0.5093911569337509	Uncertain	Uncertain	Uncertain	Uncertain	Benign	Benign	Benign	Benign	Benign	Uncertain	Benign
GIP_HUMAN_b05	A40M	4.023102	0.22787607194030804	Benign	0.5366972118436311	Uncertain	Uncertain	Uncertain	Uncertain	Uncertain	Benign	Benign	Benign	Benign	Uncertain	Benign
GIP_HUMAN_b05	A40N	4.5908203	0.26737776753105763	Benign	0.5806332295389279	Uncertain	Uncertain	Uncertain	Uncertain	Uncertain	Uncertain	Benign	Benign	Benign	Uncertain	Benign
GIP_HUMAN_b05	A40P	-0.45132446	0.0793358329035671	Benign	0.27714424090080003	Uncertain	Benign	Benign	Benign	Benign	Benign	Benign	Benign	Benign	Benign	Benign
GIP_HUMAN_b05	A40Q	4.680786	0.27649593004313816	Benign	0.5896133270121896	Uncertain	Uncertain	Uncertain	Uncertain	Uncertain	Uncertain	Benign	Benign	Benign	Uncertain	Benign
GIP_HUMAN_b05	A40R	4.719513	0.2808311663588036	Benign	0.5937366098113713	Uncertain	Uncertain	Uncertain	Uncertain	Uncertain	Uncertain	Benign	Benign	Benign	Uncertain	Benign
GIP_HUMAN_b05	A40S	4.17099	0.2363515907496089	Benign	0.5468378656966947	Uncertain	Uncertain	Uncertain	Uncertain	Uncertain	Benign	Benign	Benign	Benign	Uncertain	Benign
GIP_HUMAN_b05	A40T	3.3833922999999997	0.19625367916583786	Benign	0.4951648534713646	Uncertain	Uncertain	Uncertain	Uncertain	Benign	Benign	Benign	Benign	Benign	Uncertain	Benign
GIP_HUMAN_b05	A40V	4.815002400000001	0.2927453652630997	Benign	0.6045915701637217	Uncertain	Uncertain	Uncertain	Uncertain	Uncertain	Uncertain	Uncertain	Benign	Benign	Uncertain	Benign
GIP_HUMAN_b05	A40W	4.4101870000000005	0.2522391962654505	Benign	0.564781808960922	Uncertain	Uncertain	Uncertain	Uncertain	Uncertain	Uncertain	Benign	Benign	Benign	Uncertain	Benign
GIP_HUMAN_b05	A40Y	4.8159485	0.2928728336100126	Benign	0.6047039691761514	Uncertain	Uncertain	Uncertain	Uncertain	Uncertain	Uncertain	Uncertain	Benign	Benign	Uncertain	Benign
GIP_HUMAN_b05	K41A	6.2821045	0.5961584189550369	Pathogenic	0.6745385812232161	Uncertain	Uncertain	Uncertain	Uncertain	Uncertain	Uncertain	Uncertain	Uncertain	Pathogenic	Uncertain	Uncertain
GIP_HUMAN_b05	K41C	6.3627625	0.6070772027760712	Pathogenic	0.6700375513240178	Uncertain	Uncertain	Uncertain	Uncertain	Uncertain	Uncertain	Uncertain	Uncertain	Pathogenic	Uncertain	Uncertain
GIP_HUMAN_b05	K41D	5.8875732	0.5281521816868534	Pathogenic	0.6915612513245215	Uncertain	Uncertain	Uncertain	Uncertain	Uncertain	Uncertain	Uncertain	Uncertain	Uncertain	Uncertain	Uncertain
GIP_HUMAN_b05	K41E	3.4743958	0.20043858504774012	Benign	0.5010098307307629	Uncertain	Uncertain	Uncertain	Uncertain	Benign	Benign	Benign	Benign	Benign	Uncertain	Benign
GIP_HUMAN_b05	K41F	5.652648999999999	0.4747167925418128	Benign	0.6918681540051568	Uncertain	Uncertain	Uncertain	Uncertain	Uncertain	Uncertain	Uncertain	Uncertain	Uncertain	Uncertain	Uncertain
GIP_HUMAN_b05	K41G	4.508117700000001	0.2599960024412262	Benign	0.5730527357691161	Uncertain	Uncertain	Uncertain	Uncertain	Uncertain	Uncertain	Benign	Benign	Benign	Uncertain	Benign
GIP_HUMAN_b05	K41H	5.9325867	0.5372971591777567	Pathogenic	0.6903624385036676	Uncertain	Uncertain	Uncertain	Uncertain	Uncertain	Uncertain	Uncertain	Uncertain	Uncertain	Uncertain	Uncertain
GIP_HUMAN_b05	K41I	5.5888367	0.4588608552839667	Benign	0.6897584926357652	Uncertain	Uncertain	Uncertain	Uncertain	Uncertain	Uncertain	Uncertain	Uncertain	Uncertain	Uncertain	Uncertain
GIP_HUMAN_b05	K41L	6.0084534000000005	0.5518630756611997	Pathogenic	0.6877579350243073	Uncertain	Uncertain	Uncertain	Uncertain	Uncertain	Uncertain	Uncertain	Uncertain	Uncertain	Uncertain	Uncertain
GIP_HUMAN_b05	K41M	6.26239	0.5933568703908648	Pathogenic	0.6756134507255522	Uncertain	Uncertain	Uncertain	Uncertain	Uncertain	Uncertain	Uncertain	Uncertain	Pathogenic	Uncertain	Uncertain
GIP_HUMAN_b05	K41N	5.5749207	0.4553534721616635	Benign	0.6891552409693193	Uncertain	Uncertain	Uncertain	Uncertain	Uncertain	Uncertain	Uncertain	Uncertain	Uncertain	Uncertain	Uncertain
GIP_HUMAN_b05	K41P	5.661133	0.4767915805012929	Benign	0.6920695319241706	Uncertain	Uncertain	Uncertain	Uncertain	Uncertain	Uncertain	Uncertain	Uncertain	Uncertain	Uncertain	Uncertain
GIP_HUMAN_b05	K41Q	2.8355713	0.17266649187787197	Benign	0.460089183610562	Uncertain	Uncertain	Uncertain	Uncertain	Benign	Benign	Benign	Benign	Benign	Uncertain	Benign
GIP_HUMAN_b05	K41R	4.328583	0.24641463090119145	Benign	0.5583618242392987	Uncertain	Uncertain	Uncertain	Uncertain	Uncertain	Benign	Benign	Benign	Benign	Uncertain	Benign
GIP_HUMAN_b05	K41S	5.5648193	0.4527986578339344	Benign	0.6886846050015314	Uncertain	Uncertain	Uncertain	Uncertain	Uncertain	Uncertain	Uncertain	Uncertain	Uncertain	Uncertain	Uncertain
GIP_HUMAN_b05	K41T	5.328583	0.3928144836428663	Benign	0.6699904056857123	Uncertain	Uncertain	Uncertain	Uncertain	Uncertain	Uncertain	Uncertain	Uncertain	Benign	Uncertain	Uncertain
GIP_HUMAN_b05	K41V	5.3804625999999995	0.4057807771633656	Benign	0.6752860608136434	Uncertain	Uncertain	Uncertain	Uncertain	Uncertain	Uncertain	Uncertain	Uncertain	Benign	Uncertain	Uncertain
GIP_HUMAN_b05	K41W	5.458954	0.4257651999695611	Benign	0.6820847162144043	Uncertain	Uncertain	Uncertain	Uncertain	Uncertain	Uncertain	Uncertain	Uncertain	Uncertain	Uncertain	Uncertain
GIP_HUMAN_b05	K41Y	5.3195190000000006	0.3905791814788885	Benign	0.6690064569038423	Uncertain	Uncertain	Uncertain	Uncertain	Uncertain	Uncertain	Uncertain	Uncertain	Benign	Uncertain	Uncertain
GIP_HUMAN_b05	V42A	0.9484558000000001	0.11018129426892426	Benign	0.3468942085149124	Uncertain	Uncertain	Benign	Benign	Benign	Benign	Benign	Benign	Benign	Uncertain	Benign
GIP_HUMAN_b05	V42C	4.2868958	0.24361930995547024	Benign	0.5552160465031329	Uncertain	Uncertain	Uncertain	Uncertain	Uncertain	Benign	Benign	Benign	Benign	Uncertain	Benign
GIP_HUMAN_b05	V42D	4.348877	0.24781682500615296	Benign	0.5599239469427937	Uncertain	Uncertain	Uncertain	Uncertain	Uncertain	Benign	Benign	Benign	Benign	Uncertain	Benign
GIP_HUMAN_b05	V42E	4.339874299999999	0.2471912676868343	Benign	0.5592283466422614	Uncertain	Uncertain	Uncertain	Uncertain	Uncertain	Benign	Benign	Benign	Benign	Uncertain	Benign
GIP_HUMAN_b05	V42F	2.5212402000000003	0.16030591465346347	Benign	0.4401768076942778	Uncertain	Uncertain	Uncertain	Benign	Benign	Benign	Benign	Benign	Benign	Uncertain	Benign
GIP_HUMAN_b05	V42G	2.4812317000000004	0.1587921237231626	Benign	0.4376615062479562	Uncertain	Uncertain	Uncertain	Benign	Benign	Benign	Benign	Benign	Benign	Uncertain	Benign
GIP_HUMAN_b05	V42H	4.4544983	0.2556325603289606	Benign	0.5684389607325944	Uncertain	Uncertain	Uncertain	Uncertain	Uncertain	Uncertain	Benign	Benign	Benign	Uncertain	Benign
GIP_HUMAN_b05	V42I	4.017578	0.2275726600175068	Benign	0.5363266834994692	Uncertain	Uncertain	Uncertain	Uncertain	Uncertain	Benign	Benign	Benign	Benign	Uncertain	Benign
GIP_HUMAN_b05	V42K	4.5934143	0.26762370463912033	Benign	0.5808809718372838	Uncertain	Uncertain	Uncertain	Uncertain	Uncertain	Uncertain	Benign	Benign	Benign	Uncertain	Benign
GIP_HUMAN_b05	V42L	4.582092299999999	0.266557102152337	Benign	0.5798043051598174	Uncertain	Uncertain	Uncertain	Uncertain	Uncertain	Uncertain	Benign	Benign	Benign	Uncertain	Benign
GIP_HUMAN_b05	V42M	3.9511413999999996	0.22398365477615245	Benign	0.5319038978895635	Uncertain	Uncertain	Uncertain	Uncertain	Uncertain	Benign	Benign	Benign	Benign	Uncertain	Benign
GIP_HUMAN_b05	V42N	3.2736206	0.19131135840792787	Benign	0.4881188705568339	Uncertain	Uncertain	Uncertain	Uncertain	Benign	Benign	Benign	Benign	Benign	Uncertain	Benign
GIP_HUMAN_b05	V42P	4.718872	0.28075721506945445	Benign	0.5936670567321085	Uncertain	Uncertain	Uncertain	Uncertain	Uncertain	Uncertain	Benign	Benign	Benign	Uncertain	Benign
GIP_HUMAN_b05	V42Q	4.145447	0.2348327407919467	Benign	0.5450501780366448	Uncertain	Uncertain	Uncertain	Uncertain	Uncertain	Benign	Benign	Benign	Benign	Uncertain	Benign
GIP_HUMAN_b05	V42R	5.0153503	0.3244083139789701	Benign	0.6301477742815749	Uncertain	Uncertain	Uncertain	Uncertain	Uncertain	Uncertain	Uncertain	Benign	Benign	Uncertain	Uncertain
GIP_HUMAN_b05	V42S	2.6136779999999997	0.1638544723827088	Benign	0.44600655714744186	Uncertain	Uncertain	Uncertain	Benign	Benign	Benign	Benign	Benign	Benign	Uncertain	Benign
GIP_HUMAN_b05	V42T	4.0152893	0.22744718873138706	Benign	0.5361733042233731	Uncertain	Uncertain	Uncertain	Uncertain	Uncertain	Benign	Benign	Benign	Benign	Uncertain	Benign
GIP_HUMAN_b05	V42W	4.4823	0.2578574456504309	Benign	0.5708039216180435	Uncertain	Uncertain	Uncertain	Uncertain	Uncertain	Uncertain	Benign	Benign	Benign	Uncertain	Benign
GIP_HUMAN_b05	V42Y	3.8742980000000005	0.21995409874878	Benign	0.5268498596218524	Uncertain	Uncertain	Uncertain	Uncertain	Uncertain	Benign	Benign	Benign	Benign	Uncertain	Benign
GIP_HUMAN_b05	S43A	4.105072	0.23248252240925224	Benign	0.5422586452385016	Uncertain	Uncertain	Uncertain	Uncertain	Uncertain	Benign	Benign	Benign	Benign	Uncertain	Benign
GIP_HUMAN_b05	S43C	4.447815	0.2551091216944238	Benign	0.5678787925616284	Uncertain	Uncertain	Uncertain	Uncertain	Uncertain	Uncertain	Benign	Benign	Benign	Uncertain	Benign
GIP_HUMAN_b05	S43D	4.7777405	0.28787669433533064	Benign	0.6002395445945397	Uncertain	Uncertain	Uncertain	Uncertain	Uncertain	Uncertain	Benign	Benign	Benign	Uncertain	Benign
GIP_HUMAN_b05	S43E	4.8969727	0.30453604850720745	Benign	0.6146588360959795	Uncertain	Uncertain	Uncertain	Uncertain	Uncertain	Uncertain	Uncertain	Benign	Benign	Uncertain	Benign
GIP_HUMAN_b05	S43F	4.5006104	0.2593666501253289	Benign	0.5723934100852466	Uncertain	Uncertain	Uncertain	Uncertain	Uncertain	Uncertain	Benign	Benign	Benign	Uncertain	Benign
GIP_HUMAN_b05	S43G	1.9047546000000002	0.13842381070085175	Benign	0.4020918946761925	Uncertain	Uncertain	Uncertain	Benign	Benign	Benign	Benign	Benign	Benign	Uncertain	Benign
GIP_HUMAN_b05	S43H	4.392547599999999	0.2509363261091824	Benign	0.5633614680458916	Uncertain	Uncertain	Uncertain	Uncertain	Uncertain	Uncertain	Benign	Benign	Benign	Uncertain	Benign
GIP_HUMAN_b05	S43I	4.4638367	0.2563712240473708	Benign	0.5692270070468528	Uncertain	Uncertain	Uncertain	Uncertain	Uncertain	Uncertain	Benign	Benign	Benign	Uncertain	Benign
GIP_HUMAN_b05	S43K	4.607422	0.2689681964549332	Benign	0.5822298821500467	Uncertain	Uncertain	Uncertain	Uncertain	Uncertain	Uncertain	Benign	Benign	Benign	Uncertain	Benign
GIP_HUMAN_b05	S43L	4.9366455	0.3108100261840341	Benign	0.6197472489836846	Uncertain	Uncertain	Uncertain	Uncertain	Uncertain	Uncertain	Uncertain	Benign	Benign	Uncertain	Benign
GIP_HUMAN_b05	S43M	4.417175299999999	0.25276264451315944	Benign	0.5653499169435688	Uncertain	Uncertain	Uncertain	Uncertain	Uncertain	Uncertain	Benign	Benign	Benign	Uncertain	Benign
GIP_HUMAN_b05	S43N	5.0111084	0.3236358193182458	Benign	0.6295797211095253	Uncertain	Uncertain	Uncertain	Uncertain	Uncertain	Uncertain	Uncertain	Benign	Benign	Uncertain	Uncertain
GIP_HUMAN_b05	S43P	3.5337523999999996	0.20321318524864135	Benign	0.5048247083529328	Uncertain	Uncertain	Uncertain	Uncertain	Benign	Benign	Benign	Benign	Benign	Uncertain	Benign
GIP_HUMAN_b05	S43Q	5.139983999999999	0.3490934939319297	Benign	0.6468836694635707	Uncertain	Uncertain	Uncertain	Uncertain	Uncertain	Uncertain	Uncertain	Benign	Benign	Uncertain	Uncertain
GIP_HUMAN_b05	S43R	2.5549011000000004	0.1615898461136366	Benign	0.4422968286338504	Uncertain	Uncertain	Uncertain	Benign	Benign	Benign	Benign	Benign	Benign	Uncertain	Benign
GIP_HUMAN_b05	S43T	4.701721	0.2788063513520648	Benign	0.5918224253252548	Uncertain	Uncertain	Uncertain	Uncertain	Uncertain	Uncertain	Benign	Benign	Benign	Uncertain	Benign
GIP_HUMAN_b05	S43V	4.408722	0.2521299948654194	Benign	0.564663107603933	Uncertain	Uncertain	Uncertain	Uncertain	Uncertain	Uncertain	Benign	Benign	Benign	Uncertain	Benign
GIP_HUMAN_b05	S43W	3.5779419999999997	0.2053030954962089	Benign	0.5076667654342417	Uncertain	Uncertain	Uncertain	Uncertain	Benign	Benign	Benign	Benign	Benign	Uncertain	Benign
GIP_HUMAN_b05	S43Y	5.271118	0.37883249140846814	Benign	0.6634896808782462	Uncertain	Uncertain	Uncertain	Uncertain	Uncertain	Uncertain	Uncertain	Uncertain	Benign	Uncertain	Uncertain
GIP_HUMAN_b05	S44A	3.6836242999999995	0.2103916695975696	Benign	0.5144751414900479	Uncertain	Uncertain	Uncertain	Uncertain	Benign	Benign	Benign	Benign	Benign	Uncertain	Benign
GIP_HUMAN_b05	S44C	4.0314026	0.2283335431956942	Benign	0.5372548893077997	Uncertain	Uncertain	Uncertain	Uncertain	Uncertain	Benign	Benign	Benign	Benign	Uncertain	Benign
GIP_HUMAN_b05	S44D	2.6219177000000005	0.16417425498693167	Benign	0.44652737350859706	Uncertain	Uncertain	Uncertain	Benign	Benign	Benign	Benign	Benign	Benign	Uncertain	Benign
GIP_HUMAN_b05	S44E	4.2771300000000005	0.2429798466546349	Benign	0.554490464011414	Uncertain	Uncertain	Uncertain	Uncertain	Uncertain	Benign	Benign	Benign	Benign	Uncertain	Benign
GIP_HUMAN_b05	S44F	4.3641663	0.2488925523850429	Benign	0.5611152153248865	Uncertain	Uncertain	Uncertain	Uncertain	Uncertain	Uncertain	Benign	Benign	Benign	Uncertain	Benign
GIP_HUMAN_b05	S44G	-0.3330078	0.08153232753890548	Benign	0.2824959882157281	Uncertain	Benign	Benign	Benign	Benign	Benign	Benign	Benign	Benign	Benign	Benign
GIP_HUMAN_b05	S44H	4.208374	0.2386241334849363	Benign	0.5494887989710862	Uncertain	Uncertain	Uncertain	Uncertain	Uncertain	Benign	Benign	Benign	Benign	Uncertain	Benign
GIP_HUMAN_b05	S44I	4.31015	0.2451650521734816	Benign	0.5569608026322872	Uncertain	Uncertain	Uncertain	Uncertain	Uncertain	Benign	Benign	Benign	Benign	Uncertain	Benign
GIP_HUMAN_b05	S44K	3.8048705999999997	0.21640764361219975	Benign	0.5223234864122339	Uncertain	Uncertain	Uncertain	Uncertain	Uncertain	Benign	Benign	Benign	Benign	Uncertain	Benign
GIP_HUMAN_b05	S44L	3.2112427	0.188552497865192	Benign	0.4841172513307541	Uncertain	Uncertain	Uncertain	Uncertain	Benign	Benign	Benign	Benign	Benign	Uncertain	Benign
GIP_HUMAN_b05	S44M	4.182494999999999	0.23704445669235275	Benign	0.5476491208694436	Uncertain	Uncertain	Uncertain	Uncertain	Uncertain	Benign	Benign	Benign	Benign	Uncertain	Benign
GIP_HUMAN_b05	S44N	4.0996704	0.23217247178290815	Benign	0.5418880679924989	Uncertain	Uncertain	Uncertain	Uncertain	Uncertain	Benign	Benign	Benign	Benign	Uncertain	Benign
GIP_HUMAN_b05	S44P	3.5266417999999997	0.20287886164501232	Benign	0.5043675661702618	Uncertain	Uncertain	Uncertain	Uncertain	Benign	Benign	Benign	Benign	Benign	Uncertain	Benign
GIP_HUMAN_b05	S44Q	4.379425	0.249983541529504	Benign	0.5623170624185082	Uncertain	Uncertain	Uncertain	Uncertain	Uncertain	Uncertain	Benign	Benign	Benign	Uncertain	Benign
GIP_HUMAN_b05	S44R	4.0777893	0.23092637904966715	Benign	0.5403932750965785	Uncertain	Uncertain	Uncertain	Uncertain	Uncertain	Benign	Benign	Benign	Benign	Uncertain	Benign
GIP_HUMAN_b05	S44T	4.3821715999999995	0.2501818310722433	Benign	0.5625348183167105	Uncertain	Uncertain	Uncertain	Uncertain	Uncertain	Uncertain	Benign	Benign	Benign	Uncertain	Benign
GIP_HUMAN_b05	S44V	4.005432	0.2269083597271984	Benign	0.535513607037116	Uncertain	Uncertain	Uncertain	Uncertain	Uncertain	Benign	Benign	Benign	Benign	Uncertain	Benign
GIP_HUMAN_b05	S44W	3.6578980000000003	0.20914061280517465	Benign	0.5128158185693847	Uncertain	Uncertain	Uncertain	Uncertain	Benign	Benign	Benign	Benign	Benign	Uncertain	Benign
GIP_HUMAN_b05	S44Y	4.3468933	0.2476784949427732	Benign	0.5597703091210913	Uncertain	Uncertain	Uncertain	Uncertain	Uncertain	Benign	Benign	Benign	Benign	Uncertain	Benign
GIP_HUMAN_b05	P45A	5.312439	0.3888403769992447	Benign	0.6682265460607035	Uncertain	Uncertain	Uncertain	Uncertain	Uncertain	Uncertain	Uncertain	Uncertain	Benign	Uncertain	Uncertain
GIP_HUMAN_b05	P45C	4.860565	0.2991091719720402	Benign	0.6101076148387653	Uncertain	Uncertain	Uncertain	Uncertain	Uncertain	Uncertain	Uncertain	Benign	Benign	Uncertain	Benign
GIP_HUMAN_b05	P45D	4.924621599999999	0.3088681141917261	Benign	0.6181920239557923	Uncertain	Uncertain	Uncertain	Uncertain	Uncertain	Uncertain	Uncertain	Benign	Benign	Uncertain	Benign
GIP_HUMAN_b05	P45E	5.0104675	0.3235194982057015	Benign	0.6294939484212101	Uncertain	Uncertain	Uncertain	Uncertain	Uncertain	Uncertain	Uncertain	Benign	Benign	Uncertain	Uncertain
GIP_HUMAN_b05	P45F	5.33136	0.3935013266315383	Benign	0.6702885349437728	Uncertain	Uncertain	Uncertain	Uncertain	Uncertain	Uncertain	Uncertain	Uncertain	Benign	Uncertain	Uncertain
GIP_HUMAN_b05	P45G	3.1604919999999996	0.18633383151183774	Benign	0.4808630985303457	Uncertain	Uncertain	Uncertain	Uncertain	Benign	Benign	Benign	Benign	Benign	Uncertain	Benign
GIP_HUMAN_b05	P45H	4.5148315000000006	0.26056419807688463	Benign	0.5736462237328136	Uncertain	Uncertain	Uncertain	Uncertain	Uncertain	Uncertain	Benign	Benign	Benign	Uncertain	Benign
GIP_HUMAN_b05	P45I	4.4538269999999995	0.25557978940781684	Benign	0.5683825521878093	Uncertain	Uncertain	Uncertain	Uncertain	Uncertain	Uncertain	Benign	Benign	Benign	Uncertain	Benign
GIP_HUMAN_b05	P45K	4.6707152999999995	0.2754113617306305	Benign	0.58856712740394	Uncertain	Uncertain	Uncertain	Uncertain	Uncertain	Uncertain	Benign	Benign	Benign	Uncertain	Benign
GIP_HUMAN_b05	P45L	2.672638	0.1661552843394659	Benign	0.4497372285468319	Uncertain	Uncertain	Uncertain	Benign	Benign	Benign	Benign	Benign	Benign	Uncertain	Benign
GIP_HUMAN_b05	P45M	4.971222	0.31659327957977684	Benign	0.624274849689799	Uncertain	Uncertain	Uncertain	Uncertain	Uncertain	Uncertain	Uncertain	Benign	Benign	Uncertain	Benign
GIP_HUMAN_b05	P45N	4.663025	0.2745945811132746	Benign	0.5877753517343552	Uncertain	Uncertain	Uncertain	Uncertain	Uncertain	Uncertain	Benign	Benign	Benign	Uncertain	Benign
GIP_HUMAN_b05	P45Q	4.6674194	0.2750601064158941	Benign	0.5882270354873923	Uncertain	Uncertain	Uncertain	Uncertain	Uncertain	Uncertain	Benign	Benign	Benign	Uncertain	Benign
GIP_HUMAN_b05	P45R	4.57428	0.2658313372488345	Benign	0.5790683661453481	Uncertain	Uncertain	Uncertain	Uncertain	Uncertain	Uncertain	Benign	Benign	Benign	Uncertain	Benign
GIP_HUMAN_b05	P45S	1.9294128000000001	0.13924106732205158	Benign	0.4035834066209963	Uncertain	Uncertain	Uncertain	Benign	Benign	Benign	Benign	Benign	Benign	Uncertain	Benign
GIP_HUMAN_b05	P45T	4.8703613	0.3005389072675706	Benign	0.6113202257872974	Uncertain	Uncertain	Uncertain	Uncertain	Uncertain	Uncertain	Uncertain	Benign	Benign	Uncertain	Benign
GIP_HUMAN_b05	P45V	5.4086	0.41290925938677897	Benign	0.6778999345347481	Uncertain	Uncertain	Uncertain	Uncertain	Uncertain	Uncertain	Uncertain	Uncertain	Benign	Uncertain	Uncertain
GIP_HUMAN_b05	P45W	5.1679379999999995	0.3551362752196303	Benign	0.6505683432014113	Uncertain	Uncertain	Uncertain	Uncertain	Uncertain	Uncertain	Uncertain	Uncertain	Benign	Uncertain	Uncertain
GIP_HUMAN_b05	P45Y	5.1820374000000005	0.3582493608192152	Benign	0.6524042841358564	Uncertain	Uncertain	Uncertain	Uncertain	Uncertain	Uncertain	Uncertain	Uncertain	Benign	Uncertain	Uncertain
GIP_HUMAN_b05	Q46A	3.9953003	0.22635713084339695	Benign	0.5348370157958746	Uncertain	Uncertain	Uncertain	Uncertain	Uncertain	Benign	Benign	Benign	Benign	Uncertain	Benign
GIP_HUMAN_b05	Q46C	4.038757299999999	0.2287404709387123	Benign	0.5377499538032091	Uncertain	Uncertain	Uncertain	Uncertain	Uncertain	Benign	Benign	Benign	Benign	Uncertain	Benign
GIP_HUMAN_b05	Q46D	4.2135315	0.2389426076813065	Benign	0.5498580256315264	Uncertain	Uncertain	Uncertain	Uncertain	Uncertain	Benign	Benign	Benign	Benign	Uncertain	Benign
GIP_HUMAN_b05	Q46E	2.93396	0.17670821971608644	Benign	0.4663651209863817	Uncertain	Uncertain	Uncertain	Uncertain	Benign	Benign	Benign	Benign	Benign	Uncertain	Benign
GIP_HUMAN_b05	Q46F	3.5106506	0.2021289435008135	Benign	0.5033396396334711	Uncertain	Uncertain	Uncertain	Uncertain	Benign	Benign	Benign	Benign	Benign	Uncertain	Benign
GIP_HUMAN_b05	Q46G	1.3888245000000001	0.12237526663519545	Benign	0.37163098136301737	Uncertain	Uncertain	Benign	Benign	Benign	Benign	Benign	Benign	Benign	Uncertain	Benign
GIP_HUMAN_b05	Q46H	3.3091736000000003	0.1928997520766492	Benign	0.4904004219281127	Uncertain	Uncertain	Uncertain	Uncertain	Benign	Benign	Benign	Benign	Benign	Uncertain	Benign
GIP_HUMAN_b05	Q46I	3.7171629999999998	0.2120353620878918	Benign	0.5166409175041277	Uncertain	Uncertain	Uncertain	Uncertain	Benign	Benign	Benign	Benign	Benign	Uncertain	Benign
GIP_HUMAN_b05	Q46K	3.5833739999999996	0.2055614778268785	Benign	0.5080162745096372	Uncertain	Uncertain	Uncertain	Uncertain	Benign	Benign	Benign	Benign	Benign	Uncertain	Benign
GIP_HUMAN_b05	Q46L	3.4842224	0.20089541124917426	Benign	0.5016412243972608	Uncertain	Uncertain	Uncertain	Uncertain	Benign	Benign	Benign	Benign	Benign	Uncertain	Benign
GIP_HUMAN_b05	Q46M	3.2189026000000003	0.18888937801995204	Benign	0.4846085380828368	Uncertain	Uncertain	Uncertain	Uncertain	Benign	Benign	Benign	Benign	Benign	Uncertain	Benign
GIP_HUMAN_b05	Q46N	3.6355589999999998	0.2080608836109588	Benign	0.5113761276444533	Uncertain	Uncertain	Uncertain	Uncertain	Benign	Benign	Benign	Benign	Benign	Uncertain	Benign
GIP_HUMAN_b05	Q46P	2.3836975	0.1551572211043856	Benign	0.43155147448615694	Uncertain	Uncertain	Uncertain	Benign	Benign	Benign	Benign	Benign	Benign	Uncertain	Benign
GIP_HUMAN_b05	Q46R	-0.58114624	0.07700299629340293	Benign	0.27138792025501485	Uncertain	Benign	Benign	Benign	Benign	Benign	Benign	Benign	Benign	Benign	Benign
GIP_HUMAN_b05	Q46S	2.2857056	0.15158383911792656	Benign	0.42544660773368	Uncertain	Uncertain	Uncertain	Benign	Benign	Benign	Benign	Benign	Benign	Uncertain	Benign
GIP_HUMAN_b05	Q46T	3.0066528	0.17974809897948998	Benign	0.4710113022987602	Uncertain	Uncertain	Uncertain	Uncertain	Benign	Benign	Benign	Benign	Benign	Uncertain	Benign
GIP_HUMAN_b05	Q46V	4.1722717000000005	0.2364285023005564	Benign	0.5469280501778221	Uncertain	Uncertain	Uncertain	Uncertain	Uncertain	Benign	Benign	Benign	Benign	Uncertain	Benign
GIP_HUMAN_b05	Q46W	1.8626098999999998	0.13703785739955207	Benign	0.39954968171461264	Uncertain	Uncertain	Uncertain	Benign	Benign	Benign	Benign	Benign	Benign	Uncertain	Benign
GIP_HUMAN_b05	Q46Y	3.5917969	0.20596278145895225	Benign	0.5085583002195837	Uncertain	Uncertain	Uncertain	Uncertain	Benign	Benign	Benign	Benign	Benign	Uncertain	Benign
GIP_HUMAN_b05	P47A	4.782837000000001	0.28852543929870944	Benign	0.6008260990918124	Uncertain	Uncertain	Uncertain	Uncertain	Uncertain	Uncertain	Benign	Benign	Benign	Uncertain	Benign
GIP_HUMAN_b05	P47C	6.659210000000001	0.6409939672130647	Pathogenic	0.6528441567988468	Uncertain	Uncertain	Uncertain	Uncertain	Uncertain	Uncertain	Uncertain	Uncertain	Pathogenic	Uncertain	Uncertain
GIP_HUMAN_b05	P47D	6.9083557	0.6639435178984027	Pathogenic	0.6383850488017383	Uncertain	Uncertain	Uncertain	Uncertain	Uncertain	Uncertain	Uncertain	Pathogenic	Pathogenic	Uncertain	Uncertain
GIP_HUMAN_b05	P47E	6.3346862999999995	0.6033722372369477	Pathogenic	0.6716206284284205	Uncertain	Uncertain	Uncertain	Uncertain	Uncertain	Uncertain	Uncertain	Uncertain	Pathogenic	Uncertain	Uncertain
GIP_HUMAN_b05	P47F	6.513489	0.6254045969492248	Pathogenic	0.6613562103948559	Uncertain	Uncertain	Uncertain	Uncertain	Uncertain	Uncertain	Uncertain	Uncertain	Pathogenic	Uncertain	Uncertain
GIP_HUMAN_b05	P47G	6.1670226999999995	0.5790013638762527	Pathogenic	0.6806122868573148	Uncertain	Uncertain	Uncertain	Uncertain	Uncertain	Uncertain	Uncertain	Uncertain	Uncertain	Uncertain	Uncertain
GIP_HUMAN_b05	P47H	6.1148987	0.5705534854942172	Pathogenic	0.6831582880426961	Uncertain	Uncertain	Uncertain	Uncertain	Uncertain	Uncertain	Uncertain	Uncertain	Uncertain	Uncertain	Uncertain
GIP_HUMAN_b05	P47I	6.5115050000000005	0.6251790001277449	Pathogenic	0.6614717319474893	Uncertain	Uncertain	Uncertain	Uncertain	Uncertain	Uncertain	Uncertain	Uncertain	Pathogenic	Uncertain	Uncertain
GIP_HUMAN_b05	P47K	6.546295	0.6290799012553363	Pathogenic	0.6594435574055154	Uncertain	Uncertain	Uncertain	Uncertain	Uncertain	Uncertain	Uncertain	Uncertain	Pathogenic	Uncertain	Uncertain
GIP_HUMAN_b05	P47L	5.917999299999999	0.5343746381267216	Pathogenic	0.6907820839177388	Uncertain	Uncertain	Uncertain	Uncertain	Uncertain	Uncertain	Uncertain	Uncertain	Uncertain	Uncertain	Uncertain
GIP_HUMAN_b05	P47M	6.6465454	0.6397107339573351	Pathogenic	0.6535844465382211	Uncertain	Uncertain	Uncertain	Uncertain	Uncertain	Uncertain	Uncertain	Uncertain	Pathogenic	Uncertain	Uncertain
GIP_HUMAN_b05	P47N	6.838562	0.6579178485788063	Pathogenic	0.6424069065132649	Uncertain	Uncertain	Uncertain	Uncertain	Uncertain	Uncertain	Uncertain	Pathogenic	Pathogenic	Uncertain	Uncertain
GIP_HUMAN_b05	P47Q	6.604247999999999	0.6353306866308635	Pathogenic	0.6560575243631561	Uncertain	Uncertain	Uncertain	Uncertain	Uncertain	Uncertain	Uncertain	Uncertain	Pathogenic	Uncertain	Uncertain
GIP_HUMAN_b05	P47R	6.383239700000001	0.6097179813173415	Pathogenic	0.6688740701092002	Uncertain	Uncertain	Uncertain	Uncertain	Uncertain	Uncertain	Uncertain	Uncertain	Pathogenic	Uncertain	Uncertain
GIP_HUMAN_b05	P47S	5.53244	0.444568046361606	Benign	0.6869891266318375	Uncertain	Uncertain	Uncertain	Uncertain	Uncertain	Uncertain	Uncertain	Uncertain	Uncertain	Uncertain	Uncertain
GIP_HUMAN_b05	P47T	6.410431	0.6131474860632458	Pathogenic	0.6673193364269083	Uncertain	Uncertain	Uncertain	Uncertain	Uncertain	Uncertain	Uncertain	Uncertain	Pathogenic	Uncertain	Uncertain
GIP_HUMAN_b05	P47V	6.208496	0.5854129604446094	Pathogenic	0.6784846281154908	Uncertain	Uncertain	Uncertain	Uncertain	Uncertain	Uncertain	Uncertain	Uncertain	Pathogenic	Uncertain	Uncertain
GIP_HUMAN_b05	P47W	6.492492700000001	0.6229973715251864	Pathogenic	0.6625776823813441	Uncertain	Uncertain	Uncertain	Uncertain	Uncertain	Uncertain	Uncertain	Uncertain	Pathogenic	Uncertain	Uncertain
GIP_HUMAN_b05	P47Y	6.738678	0.6487680545646899	Pathogenic	0.648205927781364	Uncertain	Uncertain	Uncertain	Uncertain	Uncertain	Uncertain	Uncertain	Pathogenic	Pathogenic	Uncertain	Uncertain
GIP_HUMAN_b05	R48A	7.091034	0.6784610214134046	Pathogenic	0.6280240586163974	Uncertain	Uncertain	Uncertain	Uncertain	Uncertain	Uncertain	Uncertain	Pathogenic	Pathogenic	Uncertain	Uncertain
GIP_HUMAN_b05	R48C	6.84317	0.6583246019711473	Pathogenic	0.6421405103035198	Uncertain	Uncertain	Uncertain	Uncertain	Uncertain	Uncertain	Uncertain	Pathogenic	Pathogenic	Uncertain	Uncertain
GIP_HUMAN_b05	R48D	7.1680603000000005	0.684088930215567	Pathogenic	0.6237488322301914	Uncertain	Uncertain	Uncertain	Uncertain	Uncertain	Uncertain	Uncertain	Pathogenic	Pathogenic	Uncertain	Pathogenic
GIP_HUMAN_b05	R48E	6.931122	0.6658485858088325	Pathogenic	0.6370797135230498	Uncertain	Uncertain	Uncertain	Uncertain	Uncertain	Uncertain	Uncertain	Pathogenic	Pathogenic	Uncertain	Uncertain
GIP_HUMAN_b05	R48F	7.617431599999999	0.711508849534221	Pathogenic	0.6007951486223183	Uncertain	Uncertain	Uncertain	Uncertain	Uncertain	Uncertain	Pathogenic	Pathogenic	Pathogenic	Uncertain	Pathogenic
GIP_HUMAN_b05	R48G	7.213622999999999	0.6872888097318237	Pathogenic	0.6212527852899169	Uncertain	Uncertain	Uncertain	Uncertain	Uncertain	Uncertain	Uncertain	Pathogenic	Pathogenic	Uncertain	Pathogenic
GIP_HUMAN_b05	R48H	7.276550299999999	0.6915537307391332	Pathogenic	0.6178518462552562	Uncertain	Uncertain	Uncertain	Uncertain	Uncertain	Uncertain	Uncertain	Pathogenic	Pathogenic	Uncertain	Pathogenic
GIP_HUMAN_b05	R48I	6.6375427	0.6387907609182759	Pathogenic	0.6541107758484441	Uncertain	Uncertain	Uncertain	Uncertain	Uncertain	Uncertain	Uncertain	Uncertain	Pathogenic	Uncertain	Uncertain
GIP_HUMAN_b05	R48K	6.971710000000001	0.6691747044601315	Pathogenic	0.6347615580502433	Uncertain	Uncertain	Uncertain	Uncertain	Uncertain	Uncertain	Uncertain	Pathogenic	Pathogenic	Uncertain	Uncertain
GIP_HUMAN_b05	R48L	5.4881897	0.43325360204451596	Benign	0.6842103631524417	Uncertain	Uncertain	Uncertain	Uncertain	Uncertain	Uncertain	Uncertain	Uncertain	Uncertain	Uncertain	Uncertain
GIP_HUMAN_b05	R48M	7.0837708	0.6779158729848671	Pathogenic	0.6284304445023097	Uncertain	Uncertain	Uncertain	Uncertain	Uncertain	Uncertain	Uncertain	Pathogenic	Pathogenic	Uncertain	Uncertain
GIP_HUMAN_b05	R48N	7.254272500000001	0.6900642066712934	Pathogenic	0.6190492817918183	Uncertain	Uncertain	Uncertain	Uncertain	Uncertain	Uncertain	Uncertain	Pathogenic	Pathogenic	Uncertain	Pathogenic
GIP_HUMAN_b05	R48P	6.420685	0.6144185731148494	Pathogenic	0.6667305149402822	Uncertain	Uncertain	Uncertain	Uncertain	Uncertain	Uncertain	Uncertain	Uncertain	Pathogenic	Uncertain	Uncertain
GIP_HUMAN_b05	R48Q	7.283783000000001	0.6920325339008156	Pathogenic	0.6174647263128978	Uncertain	Uncertain	Uncertain	Uncertain	Uncertain	Uncertain	Uncertain	Pathogenic	Pathogenic	Uncertain	Pathogenic
GIP_HUMAN_b05	R48S	6.93808	0.66642510921087	Pathogenic	0.6366814718925797	Uncertain	Uncertain	Uncertain	Uncertain	Uncertain	Uncertain	Uncertain	Pathogenic	Pathogenic	Uncertain	Uncertain
GIP_HUMAN_b05	R48T	7.0628660000000005	0.6763326238509646	Pathogenic	0.6296029797784947	Uncertain	Uncertain	Uncertain	Uncertain	Uncertain	Uncertain	Uncertain	Pathogenic	Pathogenic	Uncertain	Uncertain
GIP_HUMAN_b05	R48V	7.091736	0.6785135767856565	Pathogenic	0.6279848087553854	Uncertain	Uncertain	Uncertain	Uncertain	Uncertain	Uncertain	Uncertain	Pathogenic	Pathogenic	Uncertain	Uncertain
GIP_HUMAN_b05	R48W	7.1176452999999995	0.6804368627736078	Pathogenic	0.6265397240945205	Uncertain	Uncertain	Uncertain	Uncertain	Uncertain	Uncertain	Uncertain	Pathogenic	Pathogenic	Uncertain	Pathogenic
GIP_HUMAN_b05	R48Y	7.60495	0.7108770614220952	Pathogenic	0.6013645066846598	Uncertain	Uncertain	Uncertain	Uncertain	Uncertain	Uncertain	Pathogenic	Pathogenic	Pathogenic	Uncertain	Pathogenic
GIP_HUMAN_b05	G49A	6.381714	0.6095229694061886	Pathogenic	0.6689609902706666	Uncertain	Uncertain	Uncertain	Uncertain	Uncertain	Uncertain	Uncertain	Uncertain	Pathogenic	Uncertain	Uncertain
GIP_HUMAN_b05	G49C	6.727722	0.6477236608381849	Pathogenic	0.6488444051668173	Uncertain	Uncertain	Uncertain	Uncertain	Uncertain	Uncertain	Uncertain	Uncertain	Pathogenic	Uncertain	Uncertain
GIP_HUMAN_b05	G49D	6.750763	0.6499103445831346	Pathogenic	0.6475021215874741	Uncertain	Uncertain	Uncertain	Uncertain	Uncertain	Uncertain	Uncertain	Pathogenic	Pathogenic	Uncertain	Uncertain
GIP_HUMAN_b05	G49E	7.110717999999999	0.6799257578199586	Pathogenic	0.6269254065695926	Uncertain	Uncertain	Uncertain	Uncertain	Uncertain	Uncertain	Uncertain	Pathogenic	Pathogenic	Uncertain	Pathogenic
GIP_HUMAN_b05	G49F	6.9420470000000005	0.6667526216731978	Pathogenic	0.6364545722000741	Uncertain	Uncertain	Uncertain	Uncertain	Uncertain	Uncertain	Uncertain	Pathogenic	Pathogenic	Uncertain	Uncertain
GIP_HUMAN_b05	G49H	6.770508	0.6517551444097225	Pathogenic	0.6463533601841367	Uncertain	Uncertain	Uncertain	Uncertain	Uncertain	Uncertain	Uncertain	Pathogenic	Pathogenic	Uncertain	Uncertain
GIP_HUMAN_b05	G49I	7.0110474	0.6723153367265863	Pathogenic	0.6325268113903322	Uncertain	Uncertain	Uncertain	Uncertain	Uncertain	Uncertain	Uncertain	Pathogenic	Pathogenic	Uncertain	Uncertain
GIP_HUMAN_b05	G49K	6.76947	0.6516588184254266	Pathogenic	0.6464137133177621	Uncertain	Uncertain	Uncertain	Uncertain	Uncertain	Uncertain	Uncertain	Pathogenic	Pathogenic	Uncertain	Uncertain
GIP_HUMAN_b05	G49L	7.2818604	0.6919054869242067	Pathogenic	0.6175675506125771	Uncertain	Uncertain	Uncertain	Uncertain	Uncertain	Uncertain	Uncertain	Pathogenic	Pathogenic	Uncertain	Pathogenic
GIP_HUMAN_b05	G49M	6.798553500000001	0.6543308032260509	Pathogenic	0.6447244011042108	Uncertain	Uncertain	Uncertain	Uncertain	Uncertain	Uncertain	Uncertain	Pathogenic	Pathogenic	Uncertain	Uncertain
GIP_HUMAN_b05	G49N	6.762695299999999	0.6510283515857198	Pathogenic	0.6468077238387684	Uncertain	Uncertain	Uncertain	Uncertain	Uncertain	Uncertain	Uncertain	Pathogenic	Pathogenic	Uncertain	Uncertain
GIP_HUMAN_b05	G49P	6.878570599999999	0.6614068977268708	Pathogenic	0.6400978774541403	Uncertain	Uncertain	Uncertain	Uncertain	Uncertain	Uncertain	Uncertain	Pathogenic	Pathogenic	Uncertain	Uncertain
GIP_HUMAN_b05	G49Q	6.820403999999999	0.6563022994421883	Pathogenic	0.6434577287166097	Uncertain	Uncertain	Uncertain	Uncertain	Uncertain	Uncertain	Uncertain	Pathogenic	Pathogenic	Uncertain	Uncertain
GIP_HUMAN_b05	G49R	6.989380000000001	0.6705953683887869	Pathogenic	0.6337562028794004	Uncertain	Uncertain	Uncertain	Uncertain	Uncertain	Uncertain	Uncertain	Pathogenic	Pathogenic	Uncertain	Uncertain
GIP_HUMAN_b05	G49S	6.241211	0.5902858158489329	Pathogenic	0.6767543507974919	Uncertain	Uncertain	Uncertain	Uncertain	Uncertain	Uncertain	Uncertain	Uncertain	Pathogenic	Uncertain	Uncertain
GIP_HUMAN_b05	G49T	6.7950134	0.6540085195031393	Pathogenic	0.6449298306988427	Uncertain	Uncertain	Uncertain	Uncertain	Uncertain	Uncertain	Uncertain	Pathogenic	Pathogenic	Uncertain	Uncertain
GIP_HUMAN_b05	G49V	6.8768616	0.661259800225088	Pathogenic	0.6401963212414987	Uncertain	Uncertain	Uncertain	Uncertain	Uncertain	Uncertain	Uncertain	Pathogenic	Pathogenic	Uncertain	Uncertain
GIP_HUMAN_b05	G49W	6.805053699999999	0.6549204689571742	Pathogenic	0.6443473483917623	Uncertain	Uncertain	Uncertain	Uncertain	Uncertain	Uncertain	Uncertain	Pathogenic	Pathogenic	Uncertain	Uncertain
GIP_HUMAN_b05	G49Y	6.810119599999999	0.6553781495197102	Pathogenic	0.6440536311251477	Uncertain	Uncertain	Uncertain	Uncertain	Uncertain	Uncertain	Uncertain	Pathogenic	Pathogenic	Uncertain	Uncertain
GIP_HUMAN_b05	P50A	4.7317504999999995	0.28225764099537715	Benign	0.5950729521256126	Uncertain	Uncertain	Uncertain	Uncertain	Uncertain	Uncertain	Benign	Benign	Benign	Uncertain	Benign
GIP_HUMAN_b05	P50C	6.4856567	0.6222040720824327	Pathogenic	0.6629748095209865	Uncertain	Uncertain	Uncertain	Uncertain	Uncertain	Uncertain	Uncertain	Uncertain	Pathogenic	Uncertain	Uncertain
GIP_HUMAN_b05	P50D	6.1137695	0.5703655069548891	Pathogenic	0.6832116224665208	Uncertain	Uncertain	Uncertain	Uncertain	Uncertain	Uncertain	Uncertain	Uncertain	Uncertain	Uncertain	Uncertain
GIP_HUMAN_b05	P50E	6.1885986	0.582370272142066	Pathogenic	0.6795154017902372	Uncertain	Uncertain	Uncertain	Uncertain	Uncertain	Uncertain	Uncertain	Uncertain	Uncertain	Uncertain	Uncertain
GIP_HUMAN_b05	P50F	5.8897705	0.5286072784732925	Pathogenic	0.6915095336387789	Uncertain	Uncertain	Uncertain	Uncertain	Uncertain	Uncertain	Uncertain	Uncertain	Uncertain	Uncertain	Uncertain
GIP_HUMAN_b05	P50G	6.329193	0.6026356424961229	Pathogenic	0.6719285231556047	Uncertain	Uncertain	Uncertain	Uncertain	Uncertain	Uncertain	Uncertain	Uncertain	Pathogenic	Uncertain	Uncertain
GIP_HUMAN_b05	P50H	6.7925415	0.6537830018590518	Pathogenic	0.6450733068202044	Uncertain	Uncertain	Uncertain	Uncertain	Uncertain	Uncertain	Uncertain	Pathogenic	Pathogenic	Uncertain	Uncertain
GIP_HUMAN_b05	P50I	6.173462000000001	0.5800144878690451	Pathogenic	0.6802873234626878	Uncertain	Uncertain	Uncertain	Uncertain	Uncertain	Uncertain	Uncertain	Uncertain	Uncertain	Uncertain	Uncertain
GIP_HUMAN_b05	P50K	6.2486267	0.5913684687710621	Pathogenic	0.6763565993345627	Uncertain	Uncertain	Uncertain	Uncertain	Uncertain	Uncertain	Uncertain	Uncertain	Pathogenic	Uncertain	Uncertain
GIP_HUMAN_b05	P50L	6.1643066	0.5785720510421307	Pathogenic	0.6807487202052189	Uncertain	Uncertain	Uncertain	Uncertain	Uncertain	Uncertain	Uncertain	Uncertain	Uncertain	Uncertain	Uncertain
GIP_HUMAN_b05	P50M	6.357818599999999	0.6064319523958571	Pathogenic	0.6703173903179773	Uncertain	Uncertain	Uncertain	Uncertain	Uncertain	Uncertain	Uncertain	Uncertain	Pathogenic	Uncertain	Uncertain
GIP_HUMAN_b05	P50N	5.721863	0.4913672295612494	Benign	0.6929981237029196	Uncertain	Uncertain	Uncertain	Uncertain	Uncertain	Uncertain	Uncertain	Uncertain	Uncertain	Uncertain	Uncertain
GIP_HUMAN_b05	P50Q	4.8266599999999995	0.2943296175417505	Benign	0.6059829647085108	Uncertain	Uncertain	Uncertain	Uncertain	Uncertain	Uncertain	Uncertain	Benign	Benign	Uncertain	Benign
GIP_HUMAN_b05	P50R	4.445221	0.25490710874122563	Benign	0.5676622189229392	Uncertain	Uncertain	Uncertain	Uncertain	Uncertain	Uncertain	Benign	Benign	Benign	Uncertain	Benign
GIP_HUMAN_b05	P50S	6.177124	0.5805877204157955	Pathogenic	0.6801015906079575	Uncertain	Uncertain	Uncertain	Uncertain	Uncertain	Uncertain	Uncertain	Uncertain	Uncertain	Uncertain	Uncertain
GIP_HUMAN_b05	P50T	5.266144000000001	0.3776453964809917	Benign	0.6628996590858889	Uncertain	Uncertain	Uncertain	Uncertain	Uncertain	Uncertain	Uncertain	Uncertain	Benign	Uncertain	Uncertain
GIP_HUMAN_b05	P50V	6.2975769999999995	0.5983195216594214	Pathogenic	0.6736871617253364	Uncertain	Uncertain	Uncertain	Uncertain	Uncertain	Uncertain	Uncertain	Uncertain	Pathogenic	Uncertain	Uncertain
GIP_HUMAN_b05	P50W	6.5422974	0.6286375070430938	Pathogenic	0.6596768423994729	Uncertain	Uncertain	Uncertain	Uncertain	Uncertain	Uncertain	Uncertain	Uncertain	Pathogenic	Uncertain	Uncertain
GIP_HUMAN_b05	P50Y	6.0171204000000005	0.5534600158960715	Pathogenic	0.6874202931712667	Uncertain	Uncertain	Uncertain	Uncertain	Uncertain	Uncertain	Uncertain	Uncertain	Uncertain	Uncertain	Uncertain
GIP_HUMAN_b05	R51A	7.8453674	0.7214973284959377	Pathogenic	0.5915335815921967	Uncertain	Uncertain	Uncertain	Uncertain	Uncertain	Uncertain	Pathogenic	Pathogenic	Pathogenic	Uncertain	Pathogenic
GIP_HUMAN_b05	R51C	7.1763916	0.684681124474018	Pathogenic	0.6232904752062919	Uncertain	Uncertain	Uncertain	Uncertain	Uncertain	Uncertain	Uncertain	Pathogenic	Pathogenic	Uncertain	Pathogenic
GIP_HUMAN_b05	R51D	7.6073	0.7109966316494589	Pathogenic	0.601256900843163	Uncertain	Uncertain	Uncertain	Uncertain	Uncertain	Uncertain	Pathogenic	Pathogenic	Pathogenic	Uncertain	Pathogenic
GIP_HUMAN_b05	R51E	7.480194	0.7041322898141693	Pathogenic	0.6073222573765948	Uncertain	Uncertain	Uncertain	Uncertain	Uncertain	Uncertain	Uncertain	Pathogenic	Pathogenic	Uncertain	Pathogenic
GIP_HUMAN_b05	R51F	7.586303699999999	0.709918235766028	Pathogenic	0.6022248767497451	Uncertain	Uncertain	Uncertain	Uncertain	Uncertain	Uncertain	Pathogenic	Pathogenic	Pathogenic	Uncertain	Pathogenic
GIP_HUMAN_b05	R51G	7.2834473	0.6920103625045535	Pathogenic	0.6174826759827887	Uncertain	Uncertain	Uncertain	Uncertain	Uncertain	Uncertain	Uncertain	Pathogenic	Pathogenic	Uncertain	Pathogenic
GIP_HUMAN_b05	R51H	7.758331299999999	0.7180499907056352	Pathogenic	0.5947856087907257	Uncertain	Uncertain	Uncertain	Uncertain	Uncertain	Uncertain	Pathogenic	Pathogenic	Pathogenic	Uncertain	Pathogenic
GIP_HUMAN_b05	R51I	7.317810000000001	0.6942536681013562	Pathogenic	0.6156548201920752	Uncertain	Uncertain	Uncertain	Uncertain	Uncertain	Uncertain	Uncertain	Pathogenic	Pathogenic	Uncertain	Pathogenic
GIP_HUMAN_b05	R51K	7.8348694000000005	0.7211077239134376	Pathogenic	0.5919040689950431	Uncertain	Uncertain	Uncertain	Uncertain	Uncertain	Uncertain	Pathogenic	Pathogenic	Pathogenic	Uncertain	Pathogenic
GIP_HUMAN_b05	R51L	7.911834700000001	0.7237855718781407	Pathogenic	0.5893423493749526	Uncertain	Uncertain	Uncertain	Uncertain	Uncertain	Uncertain	Pathogenic	Pathogenic	Pathogenic	Uncertain	Pathogenic
GIP_HUMAN_b05	R51M	6.990112299999999	0.6706538937136162	Pathogenic	0.633714590698955	Uncertain	Uncertain	Uncertain	Uncertain	Uncertain	Uncertain	Uncertain	Pathogenic	Pathogenic	Uncertain	Uncertain
GIP_HUMAN_b05	R51N	8.079041	0.7280088630718811	Pathogenic	0.5852292279788408	Uncertain	Uncertain	Uncertain	Uncertain	Uncertain	Uncertain	Pathogenic	Pathogenic	Pathogenic	Uncertain	Pathogenic
GIP_HUMAN_b05	R51P	7.374298	0.6978262361182904	Pathogenic	0.6126948924006658	Uncertain	Uncertain	Uncertain	Uncertain	Uncertain	Uncertain	Uncertain	Pathogenic	Pathogenic	Uncertain	Pathogenic
GIP_HUMAN_b05	R51Q	7.235077	0.6887628902543727	Pathogenic	0.6200869249557713	Uncertain	Uncertain	Uncertain	Uncertain	Uncertain	Uncertain	Uncertain	Pathogenic	Pathogenic	Uncertain	Pathogenic
GIP_HUMAN_b05	R51S	7.8821106	0.7228012061390594	Pathogenic	0.5902881846815747	Uncertain	Uncertain	Uncertain	Uncertain	Uncertain	Uncertain	Pathogenic	Pathogenic	Pathogenic	Uncertain	Pathogenic
GIP_HUMAN_b05	R51T	7.4553223	0.7026977873068294	Pathogenic	0.6085611140772124	Uncertain	Uncertain	Uncertain	Uncertain	Uncertain	Uncertain	Uncertain	Pathogenic	Pathogenic	Uncertain	Pathogenic
GIP_HUMAN_b05	R51V	7.789275999999999	0.7193311591212297	Pathogenic	0.5935839030246146	Uncertain	Uncertain	Uncertain	Uncertain	Uncertain	Uncertain	Pathogenic	Pathogenic	Pathogenic	Uncertain	Pathogenic
GIP_HUMAN_b05	R51W	7.4579773000000005	0.7028522984904992	Pathogenic	0.6084281498534815	Uncertain	Uncertain	Uncertain	Uncertain	Uncertain	Uncertain	Uncertain	Pathogenic	Pathogenic	Uncertain	Pathogenic
GIP_HUMAN_b05	R51Y	7.472046000000001	0.7036655435478154	Pathogenic	0.6077264288161008	Uncertain	Uncertain	Uncertain	Uncertain	Uncertain	Uncertain	Uncertain	Pathogenic	Pathogenic	Uncertain	Pathogenic
GIP_HUMAN_b05	Y52A	7.236022999999999	0.6888274107267461	Pathogenic	0.6200356639218865	Uncertain	Uncertain	Uncertain	Uncertain	Uncertain	Uncertain	Uncertain	Pathogenic	Pathogenic	Uncertain	Pathogenic
GIP_HUMAN_b05	Y52C	7.431488000000001	0.7012960545904751	Pathogenic	0.6097621550503083	Uncertain	Uncertain	Uncertain	Uncertain	Uncertain	Uncertain	Uncertain	Pathogenic	Pathogenic	Uncertain	Pathogenic
GIP_HUMAN_b05	Y52D	7.428314	0.7011074045204592	Pathogenic	0.6099230786476033	Uncertain	Uncertain	Uncertain	Uncertain	Uncertain	Uncertain	Uncertain	Pathogenic	Pathogenic	Uncertain	Pathogenic
GIP_HUMAN_b05	Y52E	7.178528	0.6848324682321112	Pathogenic	0.6231730749284257	Uncertain	Uncertain	Uncertain	Uncertain	Uncertain	Uncertain	Uncertain	Pathogenic	Pathogenic	Uncertain	Pathogenic
GIP_HUMAN_b05	Y52F	6.849761999999999	0.6589042408568895	Pathogenic	0.6417596146444682	Uncertain	Uncertain	Uncertain	Uncertain	Uncertain	Uncertain	Uncertain	Pathogenic	Pathogenic	Uncertain	Uncertain
GIP_HUMAN_b05	Y52G	7.3606872999999995	0.6969785659553617	Pathogenic	0.6134026622117703	Uncertain	Uncertain	Uncertain	Uncertain	Uncertain	Uncertain	Uncertain	Pathogenic	Pathogenic	Uncertain	Pathogenic
GIP_HUMAN_b05	Y52H	7.833678999999999	0.7210630768488857	Pathogenic	0.5919464770958293	Uncertain	Uncertain	Uncertain	Uncertain	Uncertain	Uncertain	Pathogenic	Pathogenic	Pathogenic	Uncertain	Pathogenic
GIP_HUMAN_b05	Y52I	7.382293700000001	0.6983203009140959	Pathogenic	0.6122807970412973	Uncertain	Uncertain	Uncertain	Uncertain	Uncertain	Uncertain	Uncertain	Pathogenic	Pathogenic	Uncertain	Pathogenic
GIP_HUMAN_b05	Y52K	7.423400999999999	0.7008144806794843	Pathogenic	0.6101726140262993	Uncertain	Uncertain	Uncertain	Uncertain	Uncertain	Uncertain	Uncertain	Pathogenic	Pathogenic	Uncertain	Pathogenic
GIP_HUMAN_b05	Y52L	7.222289999999999	0.6878868128851037	Pathogenic	0.6207810407941279	Uncertain	Uncertain	Uncertain	Uncertain	Uncertain	Uncertain	Uncertain	Pathogenic	Pathogenic	Uncertain	Pathogenic
GIP_HUMAN_b05	Y52M	7.263091999999999	0.6906565530292149	Pathogenic	0.6185743356582591	Uncertain	Uncertain	Uncertain	Uncertain	Uncertain	Uncertain	Uncertain	Pathogenic	Pathogenic	Uncertain	Pathogenic
GIP_HUMAN_b05	Y52N	7.422333	0.7007506573400353	Pathogenic	0.6102269294219196	Uncertain	Uncertain	Uncertain	Uncertain	Uncertain	Uncertain	Uncertain	Pathogenic	Pathogenic	Uncertain	Pathogenic
GIP_HUMAN_b05	Y52P	7.407623299999999	0.699866289678361	Pathogenic	0.6109775519602043	Uncertain	Uncertain	Uncertain	Uncertain	Uncertain	Uncertain	Uncertain	Pathogenic	Pathogenic	Uncertain	Pathogenic
GIP_HUMAN_b05	Y52Q	7.920044	0.7240459468919809	Pathogenic	0.5890913559269666	Uncertain	Uncertain	Uncertain	Uncertain	Uncertain	Uncertain	Pathogenic	Pathogenic	Pathogenic	Uncertain	Pathogenic
GIP_HUMAN_b05	Y52R	7.582855	0.7097389486809799	Pathogenic	0.6023852583209564	Uncertain	Uncertain	Uncertain	Uncertain	Uncertain	Uncertain	Pathogenic	Pathogenic	Pathogenic	Uncertain	Pathogenic
GIP_HUMAN_b05	Y52S	7.677398700000001	0.7144287614160845	Pathogenic	0.5981384656873766	Uncertain	Uncertain	Uncertain	Uncertain	Uncertain	Uncertain	Pathogenic	Pathogenic	Pathogenic	Uncertain	Pathogenic
GIP_HUMAN_b05	Y52T	7.6882934999999994	0.7149381579456181	Pathogenic	0.5976707171069269	Uncertain	Uncertain	Uncertain	Uncertain	Uncertain	Uncertain	Pathogenic	Pathogenic	Pathogenic	Uncertain	Pathogenic
GIP_HUMAN_b05	Y52V	6.9406433000000005	0.6666368312348155	Pathogenic	0.6365348466374671	Uncertain	Uncertain	Uncertain	Uncertain	Uncertain	Uncertain	Uncertain	Pathogenic	Pathogenic	Uncertain	Uncertain
GIP_HUMAN_b05	Y52W	7.3094177	0.6937106740408568	Pathogenic	0.6160994253637814	Uncertain	Uncertain	Uncertain	Uncertain	Uncertain	Uncertain	Uncertain	Pathogenic	Pathogenic	Uncertain	Pathogenic
GIP_HUMAN_b05	A53C	7.669341999999999	0.7140478173780026	Pathogenic	0.5984874326824133	Uncertain	Uncertain	Uncertain	Uncertain	Uncertain	Uncertain	Pathogenic	Pathogenic	Pathogenic	Uncertain	Pathogenic
GIP_HUMAN_b05	A53D	7.6852417	0.7147961374676208	Pathogenic	0.5978012540230507	Uncertain	Uncertain	Uncertain	Uncertain	Uncertain	Uncertain	Pathogenic	Pathogenic	Pathogenic	Uncertain	Pathogenic
GIP_HUMAN_b05	A53E	7.126189999999999	0.6810641867777671	Pathogenic	0.6260646998192092	Uncertain	Uncertain	Uncertain	Uncertain	Uncertain	Uncertain	Uncertain	Pathogenic	Pathogenic	Uncertain	Pathogenic
GIP_HUMAN_b05	A53F	6.6927185	0.6443291478429799	Pathogenic	0.6508866145738699	Uncertain	Uncertain	Uncertain	Uncertain	Uncertain	Uncertain	Uncertain	Uncertain	Pathogenic	Uncertain	Uncertain
GIP_HUMAN_b05	A53G	7.4307555999999995	0.7012525648159946	Pathogenic	0.6097992680667895	Uncertain	Uncertain	Uncertain	Uncertain	Uncertain	Uncertain	Uncertain	Pathogenic	Pathogenic	Uncertain	Pathogenic
GIP_HUMAN_b05	A53H	7.344391000000001	0.6959526517599353	Pathogenic	0.6142547084512152	Uncertain	Uncertain	Uncertain	Uncertain	Uncertain	Uncertain	Uncertain	Pathogenic	Pathogenic	Uncertain	Pathogenic
GIP_HUMAN_b05	A53I	7.1617429999999995	0.6836377650229546	Pathogenic	0.6240969439008549	Uncertain	Uncertain	Uncertain	Uncertain	Uncertain	Uncertain	Uncertain	Pathogenic	Pathogenic	Uncertain	Pathogenic
GIP_HUMAN_b05	A53K	6.974578999999999	0.6694064841860293	Pathogenic	0.6345981583751524	Uncertain	Uncertain	Uncertain	Uncertain	Uncertain	Uncertain	Uncertain	Pathogenic	Pathogenic	Uncertain	Uncertain
GIP_HUMAN_b05	A53L	7.021362299999999	0.6731257164457578	Pathogenic	0.6319429200726953	Uncertain	Uncertain	Uncertain	Uncertain	Uncertain	Uncertain	Uncertain	Pathogenic	Pathogenic	Uncertain	Uncertain
GIP_HUMAN_b05	A53M	6.918976	0.6648358073716175	Pathogenic	0.6377756880261228	Uncertain	Uncertain	Uncertain	Uncertain	Uncertain	Uncertain	Uncertain	Pathogenic	Pathogenic	Uncertain	Uncertain
GIP_HUMAN_b05	A53N	7.045807000000001	0.6750248421097799	Pathogenic	0.6305628701917072	Uncertain	Uncertain	Uncertain	Uncertain	Uncertain	Uncertain	Uncertain	Pathogenic	Pathogenic	Uncertain	Uncertain
GIP_HUMAN_b05	A53P	7.325622599999999	0.6947563173937568	Pathogenic	0.6152420114150259	Uncertain	Uncertain	Uncertain	Uncertain	Uncertain	Uncertain	Uncertain	Pathogenic	Pathogenic	Uncertain	Pathogenic
GIP_HUMAN_b05	A53Q	7.243866000000001	0.6893607783213186	Pathogenic	0.6196111632593952	Uncertain	Uncertain	Uncertain	Uncertain	Uncertain	Uncertain	Uncertain	Pathogenic	Pathogenic	Uncertain	Pathogenic
GIP_HUMAN_b05	A53R	7.191039999999999	0.6857146333873236	Pathogenic	0.6224866494166726	Uncertain	Uncertain	Uncertain	Uncertain	Uncertain	Uncertain	Uncertain	Pathogenic	Pathogenic	Uncertain	Pathogenic
GIP_HUMAN_b05	A53S	5.355713	0.3995617098103743	Benign	0.6728335553765794	Uncertain	Uncertain	Uncertain	Uncertain	Uncertain	Uncertain	Uncertain	Uncertain	Benign	Uncertain	Uncertain
GIP_HUMAN_b05	A53T	7.2156677	0.6874301956676718	Pathogenic	0.6211414009553418	Uncertain	Uncertain	Uncertain	Uncertain	Uncertain	Uncertain	Uncertain	Pathogenic	Pathogenic	Uncertain	Pathogenic
GIP_HUMAN_b05	A53V	6.944977000000001	0.6669939709079824	Pathogenic	0.6362870572051347	Uncertain	Uncertain	Uncertain	Uncertain	Uncertain	Uncertain	Uncertain	Pathogenic	Pathogenic	Uncertain	Uncertain
GIP_HUMAN_b05	A53W	7.454071000000001	0.7026248523315098	Pathogenic	0.6086238383884481	Uncertain	Uncertain	Uncertain	Uncertain	Uncertain	Uncertain	Uncertain	Pathogenic	Pathogenic	Uncertain	Pathogenic
GIP_HUMAN_b05	A53Y	7.2476807	0.6896191985402904	Pathogenic	0.6194050121331585	Uncertain	Uncertain	Uncertain	Uncertain	Uncertain	Uncertain	Uncertain	Pathogenic	Pathogenic	Uncertain	Pathogenic
GIP_HUMAN_b05	E54A	7.268982	0.691050200657989	Pathogenic	0.6182577988791331	Uncertain	Uncertain	Uncertain	Uncertain	Uncertain	Uncertain	Uncertain	Pathogenic	Pathogenic	Uncertain	Pathogenic
GIP_HUMAN_b05	E54C	7.673126	0.7142271829881945	Pathogenic	0.5983232118775567	Uncertain	Uncertain	Uncertain	Uncertain	Uncertain	Uncertain	Pathogenic	Pathogenic	Pathogenic	Uncertain	Pathogenic
GIP_HUMAN_b05	E54D	7.7980347000000005	0.7196828877036512	Pathogenic	0.5932525684892863	Uncertain	Uncertain	Uncertain	Uncertain	Uncertain	Uncertain	Pathogenic	Pathogenic	Pathogenic	Uncertain	Pathogenic
GIP_HUMAN_b05	E54F	7.394684	0.6990801876621755	Pathogenic	0.6116416438387053	Uncertain	Uncertain	Uncertain	Uncertain	Uncertain	Uncertain	Uncertain	Pathogenic	Pathogenic	Uncertain	Pathogenic
GIP_HUMAN_b05	E54G	7.2743225	0.6914057786165784	Pathogenic	0.6179712504853152	Uncertain	Uncertain	Uncertain	Uncertain	Uncertain	Uncertain	Uncertain	Pathogenic	Pathogenic	Uncertain	Pathogenic
GIP_HUMAN_b05	E54H	7.598694	0.7105573583992115	Pathogenic	0.6016518781201654	Uncertain	Uncertain	Uncertain	Uncertain	Uncertain	Uncertain	Pathogenic	Pathogenic	Pathogenic	Uncertain	Pathogenic
GIP_HUMAN_b05	E54I	7.188446000000001	0.6855323296099781	Pathogenic	0.6226287984638255	Uncertain	Uncertain	Uncertain	Uncertain	Uncertain	Uncertain	Uncertain	Pathogenic	Pathogenic	Uncertain	Pathogenic
GIP_HUMAN_b05	E54K	7.457184	0.7028061658086038	Pathogenic	0.6084678611890143	Uncertain	Uncertain	Uncertain	Uncertain	Uncertain	Uncertain	Uncertain	Pathogenic	Pathogenic	Uncertain	Pathogenic
GIP_HUMAN_b05	E54L	6.7181396	0.6468032261173452	Pathogenic	0.6494031385961494	Uncertain	Uncertain	Uncertain	Uncertain	Uncertain	Uncertain	Uncertain	Uncertain	Pathogenic	Uncertain	Uncertain
GIP_HUMAN_b05	E54M	7.763672	0.7182753306075123	Pathogenic	0.5945748335037582	Uncertain	Uncertain	Uncertain	Uncertain	Uncertain	Uncertain	Pathogenic	Pathogenic	Pathogenic	Uncertain	Pathogenic
GIP_HUMAN_b05	E54N	7.4243164	0.7008691429782212	Pathogenic	0.6101260794805556	Uncertain	Uncertain	Uncertain	Uncertain	Uncertain	Uncertain	Uncertain	Pathogenic	Pathogenic	Uncertain	Pathogenic
GIP_HUMAN_b05	E54P	7.827423	0.7208268831116864	Pathogenic	0.5921706612984653	Uncertain	Uncertain	Uncertain	Uncertain	Uncertain	Uncertain	Pathogenic	Pathogenic	Pathogenic	Uncertain	Pathogenic
GIP_HUMAN_b05	E54Q	7.271148700000001	0.6911946167298408	Pathogenic	0.6181414902316893	Uncertain	Uncertain	Uncertain	Uncertain	Uncertain	Uncertain	Uncertain	Pathogenic	Pathogenic	Uncertain	Pathogenic
GIP_HUMAN_b05	E54R	8.108246000000001	0.7284907092623351	Pathogenic	0.5847542428434671	Uncertain	Uncertain	Uncertain	Uncertain	Uncertain	Uncertain	Pathogenic	Pathogenic	Pathogenic	Uncertain	Pathogenic
GIP_HUMAN_b05	E54S	7.7490234	0.7176531185626347	Pathogenic	0.5951562197192848	Uncertain	Uncertain	Uncertain	Uncertain	Uncertain	Uncertain	Pathogenic	Pathogenic	Pathogenic	Uncertain	Pathogenic
GIP_HUMAN_b05	E54T	7.271301299999999	0.6912047799737358	Pathogenic	0.6181333013606739	Uncertain	Uncertain	Uncertain	Uncertain	Uncertain	Uncertain	Uncertain	Pathogenic	Pathogenic	Uncertain	Pathogenic
GIP_HUMAN_b05	E54V	7.2781982	0.6916630275583161	Pathogenic	0.6177635727446078	Uncertain	Uncertain	Uncertain	Uncertain	Uncertain	Uncertain	Uncertain	Pathogenic	Pathogenic	Uncertain	Pathogenic
GIP_HUMAN_b05	E54W	7.3235474	0.6946230695097453	Pathogenic	0.6153515593786894	Uncertain	Uncertain	Uncertain	Uncertain	Uncertain	Uncertain	Uncertain	Pathogenic	Pathogenic	Uncertain	Pathogenic
GIP_HUMAN_b05	E54Y	6.972411999999999	0.6692314574598195	Pathogenic	0.6347215708557471	Uncertain	Uncertain	Uncertain	Uncertain	Uncertain	Uncertain	Uncertain	Pathogenic	Pathogenic	Uncertain	Uncertain
GIP_HUMAN_b05	G55A	7.6533812999999995	0.7132826191712339	Pathogenic	0.5991862518794447	Uncertain	Uncertain	Uncertain	Uncertain	Uncertain	Uncertain	Pathogenic	Pathogenic	Pathogenic	Uncertain	Pathogenic
GIP_HUMAN_b05	G55C	7.1543884	0.6831101998847577	Pathogenic	0.6245028108600651	Uncertain	Uncertain	Uncertain	Uncertain	Uncertain	Uncertain	Uncertain	Pathogenic	Pathogenic	Uncertain	Pathogenic
GIP_HUMAN_b05	G55D	7.597687	0.7105057087148916	Pathogenic	0.6016982578303335	Uncertain	Uncertain	Uncertain	Uncertain	Uncertain	Uncertain	Pathogenic	Pathogenic	Pathogenic	Uncertain	Pathogenic
GIP_HUMAN_b05	G55E	7.534515400000001	0.7071631245097068	Pathogenic	0.6046722699780697	Uncertain	Uncertain	Uncertain	Uncertain	Uncertain	Uncertain	Uncertain	Pathogenic	Pathogenic	Uncertain	Pathogenic
GIP_HUMAN_b05	G55F	7.8308716	0.7209574070935182	Pathogenic	0.5920468082329728	Uncertain	Uncertain	Uncertain	Uncertain	Uncertain	Uncertain	Pathogenic	Pathogenic	Pathogenic	Uncertain	Pathogenic
GIP_HUMAN_b05	G55H	7.081238000000001	0.6777251741414829	Pathogenic	0.6285722813017396	Uncertain	Uncertain	Uncertain	Uncertain	Uncertain	Uncertain	Uncertain	Pathogenic	Pathogenic	Uncertain	Uncertain
GIP_HUMAN_b05	G55I	7.1342163	0.6816503314136773	Pathogenic	0.6256192203138807	Uncertain	Uncertain	Uncertain	Uncertain	Uncertain	Uncertain	Uncertain	Pathogenic	Pathogenic	Uncertain	Pathogenic
GIP_HUMAN_b05	G55K	7.6508484	0.7131599100841925	Pathogenic	0.5992980497660332	Uncertain	Uncertain	Uncertain	Uncertain	Uncertain	Uncertain	Pathogenic	Pathogenic	Pathogenic	Uncertain	Pathogenic
GIP_HUMAN_b05	G55L	7.3993225	0.699362868016005	Pathogenic	0.6114031764950925	Uncertain	Uncertain	Uncertain	Uncertain	Uncertain	Uncertain	Uncertain	Pathogenic	Pathogenic	Uncertain	Pathogenic
GIP_HUMAN_b05	G55M	7.588287400000001	0.7100210878043878	Pathogenic	0.6021327998291459	Uncertain	Uncertain	Uncertain	Uncertain	Uncertain	Uncertain	Pathogenic	Pathogenic	Pathogenic	Uncertain	Pathogenic
GIP_HUMAN_b05	G55N	7.69635	0.7153105608302843	Pathogenic	0.5973279560840566	Uncertain	Uncertain	Uncertain	Uncertain	Uncertain	Uncertain	Pathogenic	Pathogenic	Pathogenic	Uncertain	Pathogenic
GIP_HUMAN_b05	G55P	7.5520325	0.7081099628564262	Pathogenic	0.6038353281035177	Uncertain	Uncertain	Uncertain	Uncertain	Uncertain	Uncertain	Uncertain	Pathogenic	Pathogenic	Uncertain	Pathogenic
GIP_HUMAN_b05	G55Q	7.817322	0.7204400437123689	Pathogenic	0.5925372326468931	Uncertain	Uncertain	Uncertain	Uncertain	Uncertain	Uncertain	Pathogenic	Pathogenic	Pathogenic	Uncertain	Pathogenic
GIP_HUMAN_b05	G55R	7.486084	0.7044677381107174	Pathogenic	0.607031135524517	Uncertain	Uncertain	Uncertain	Uncertain	Uncertain	Uncertain	Uncertain	Pathogenic	Pathogenic	Uncertain	Pathogenic
GIP_HUMAN_b05	G55S	7.3765564	0.6979660788720071	Pathogenic	0.6125778021301276	Uncertain	Uncertain	Uncertain	Uncertain	Uncertain	Uncertain	Uncertain	Pathogenic	Pathogenic	Uncertain	Pathogenic
GIP_HUMAN_b05	G55T	7.559570299999999	0.7085127311330607	Pathogenic	0.6034779933604048	Uncertain	Uncertain	Uncertain	Uncertain	Uncertain	Uncertain	Uncertain	Pathogenic	Pathogenic	Uncertain	Pathogenic
GIP_HUMAN_b05	G55V	7.590271	0.7101237339271647	Pathogenic	0.6020408560266409	Uncertain	Uncertain	Uncertain	Uncertain	Uncertain	Uncertain	Pathogenic	Pathogenic	Pathogenic	Uncertain	Pathogenic
GIP_HUMAN_b05	G55W	7.419098	0.7005570151758733	Pathogenic	0.610391605298245	Uncertain	Uncertain	Uncertain	Uncertain	Uncertain	Uncertain	Uncertain	Pathogenic	Pathogenic	Uncertain	Pathogenic
GIP_HUMAN_b05	G55Y	7.371338000000001	0.6976426002058692	Pathogenic	0.6128485098118011	Uncertain	Uncertain	Uncertain	Uncertain	Uncertain	Uncertain	Uncertain	Pathogenic	Pathogenic	Uncertain	Pathogenic
GIP_HUMAN_b05	T56A	7.894256599999999	0.7232112255846511	Pathogenic	0.5898948026641819	Uncertain	Uncertain	Uncertain	Uncertain	Uncertain	Uncertain	Pathogenic	Pathogenic	Pathogenic	Uncertain	Pathogenic
GIP_HUMAN_b05	T56C	7.7112427	0.7159892463972175	Pathogenic	0.5967015394364377	Uncertain	Uncertain	Uncertain	Uncertain	Uncertain	Uncertain	Pathogenic	Pathogenic	Pathogenic	Uncertain	Pathogenic
GIP_HUMAN_b05	T56D	7.4629517000000005	0.7031409041851155	Pathogenic	0.6081794847316688	Uncertain	Uncertain	Uncertain	Uncertain	Uncertain	Uncertain	Uncertain	Pathogenic	Pathogenic	Uncertain	Pathogenic
GIP_HUMAN_b05	T56E	7.600464	0.7106480163103523	Pathogenic	0.6015704389454198	Uncertain	Uncertain	Uncertain	Uncertain	Uncertain	Uncertain	Pathogenic	Pathogenic	Pathogenic	Uncertain	Pathogenic
GIP_HUMAN_b05	T56F	8.1698	0.7292231753634997	Pathogenic	0.584029957534053	Uncertain	Uncertain	Uncertain	Uncertain	Uncertain	Uncertain	Pathogenic	Pathogenic	Pathogenic	Uncertain	Pathogenic
GIP_HUMAN_b05	T56G	7.7240906	0.7165644829053444	Pathogenic	0.5961688312954423	Uncertain	Uncertain	Uncertain	Uncertain	Uncertain	Uncertain	Pathogenic	Pathogenic	Pathogenic	Uncertain	Pathogenic
GIP_HUMAN_b05	T56H	7.754883	0.7179035733839421	Pathogenic	0.5949224281407666	Uncertain	Uncertain	Uncertain	Uncertain	Uncertain	Uncertain	Pathogenic	Pathogenic	Pathogenic	Uncertain	Pathogenic
GIP_HUMAN_b05	T56I	7.3868713	0.6986018530001842	Pathogenic	0.6120442988138448	Uncertain	Uncertain	Uncertain	Uncertain	Uncertain	Uncertain	Uncertain	Pathogenic	Pathogenic	Uncertain	Pathogenic
GIP_HUMAN_b05	T56K	7.898467999999999	0.7233508965327479	Pathogenic	0.5897606074362316	Uncertain	Uncertain	Uncertain	Uncertain	Uncertain	Uncertain	Pathogenic	Pathogenic	Pathogenic	Uncertain	Pathogenic
GIP_HUMAN_b05	T56L	7.361847	0.6970511175703924	Pathogenic	0.6133422178009695	Uncertain	Uncertain	Uncertain	Uncertain	Uncertain	Uncertain	Uncertain	Pathogenic	Pathogenic	Uncertain	Pathogenic
GIP_HUMAN_b05	T56M	7.946167	0.7248403850493794	Pathogenic	0.5883234442919341	Uncertain	Uncertain	Uncertain	Uncertain	Uncertain	Uncertain	Pathogenic	Pathogenic	Pathogenic	Uncertain	Pathogenic
GIP_HUMAN_b05	T56N	7.1578674	0.6833600692389608	Pathogenic	0.6243107414501066	Uncertain	Uncertain	Uncertain	Uncertain	Uncertain	Uncertain	Uncertain	Pathogenic	Pathogenic	Uncertain	Pathogenic
GIP_HUMAN_b05	T56P	7.838042999999999	0.721226287801304	Pathogenic	0.5917914027438091	Uncertain	Uncertain	Uncertain	Uncertain	Uncertain	Uncertain	Pathogenic	Pathogenic	Pathogenic	Uncertain	Pathogenic
GIP_HUMAN_b05	T56Q	7.3070984	0.6935600553758046	Pathogenic	0.6162225064798019	Uncertain	Uncertain	Uncertain	Uncertain	Uncertain	Uncertain	Uncertain	Pathogenic	Pathogenic	Uncertain	Pathogenic
GIP_HUMAN_b05	T56R	8.246094	0.7295510000718122	Pathogenic	0.583704914353969	Uncertain	Uncertain	Uncertain	Uncertain	Uncertain	Uncertain	Pathogenic	Pathogenic	Pathogenic	Uncertain	Pathogenic
GIP_HUMAN_b05	T56S	7.1694336	0.6841867647168127	Pathogenic	0.6236732204896095	Uncertain	Uncertain	Uncertain	Uncertain	Uncertain	Uncertain	Uncertain	Pathogenic	Pathogenic	Uncertain	Pathogenic
GIP_HUMAN_b05	T56V	7.95343	0.7250518571069292	Pathogenic	0.5881185003016025	Uncertain	Uncertain	Uncertain	Uncertain	Uncertain	Uncertain	Pathogenic	Pathogenic	Pathogenic	Uncertain	Pathogenic
GIP_HUMAN_b05	T56W	7.3032227	0.6933078240763186	Pathogenic	0.6164283834017638	Uncertain	Uncertain	Uncertain	Uncertain	Uncertain	Uncertain	Uncertain	Pathogenic	Pathogenic	Uncertain	Pathogenic
GIP_HUMAN_b05	T56Y	7.793182400000001	0.7194886335352321	Pathogenic	0.5934356351317523	Uncertain	Uncertain	Uncertain	Uncertain	Uncertain	Uncertain	Pathogenic	Pathogenic	Pathogenic	Uncertain	Pathogenic
GIP_HUMAN_b05	F57A	6.892517	0.6626009614977539	Pathogenic	0.6392951828821846	Uncertain	Uncertain	Uncertain	Uncertain	Uncertain	Uncertain	Uncertain	Pathogenic	Pathogenic	Uncertain	Uncertain
GIP_HUMAN_b05	F57C	6.2733154	0.5949161454219631	Pathogenic	0.6750192226191167	Uncertain	Uncertain	Uncertain	Uncertain	Uncertain	Uncertain	Uncertain	Uncertain	Pathogenic	Uncertain	Uncertain
GIP_HUMAN_b05	F57D	6.6185303	0.6368262314999898	Pathogenic	0.6552224358950878	Uncertain	Uncertain	Uncertain	Uncertain	Uncertain	Uncertain	Uncertain	Uncertain	Pathogenic	Uncertain	Uncertain
GIP_HUMAN_b05	F57E	6.3345947	0.603359986423862	Pathogenic	0.6716257677731923	Uncertain	Uncertain	Uncertain	Uncertain	Uncertain	Uncertain	Uncertain	Uncertain	Pathogenic	Uncertain	Uncertain
GIP_HUMAN_b05	F57G	7.2458800000000005	0.6894972948022011	Pathogenic	0.6195022980064278	Uncertain	Uncertain	Uncertain	Uncertain	Uncertain	Uncertain	Uncertain	Pathogenic	Pathogenic	Uncertain	Pathogenic
GIP_HUMAN_b05	F57H	6.800232	0.6544833281540352	Pathogenic	0.6446270188190594	Uncertain	Uncertain	Uncertain	Uncertain	Uncertain	Uncertain	Uncertain	Pathogenic	Pathogenic	Uncertain	Uncertain
GIP_HUMAN_b05	F57I	6.5960693	0.6344664696277663	Pathogenic	0.6565356871960284	Uncertain	Uncertain	Uncertain	Uncertain	Uncertain	Uncertain	Uncertain	Uncertain	Pathogenic	Uncertain	Uncertain
GIP_HUMAN_b05	F57K	6.4795226999999995	0.6214881734411304	Pathogenic	0.6633308914699722	Uncertain	Uncertain	Uncertain	Uncertain	Uncertain	Uncertain	Uncertain	Uncertain	Pathogenic	Uncertain	Uncertain
GIP_HUMAN_b05	F57L	3.5282593	0.2029548655212776	Benign	0.5044715518338335	Uncertain	Uncertain	Uncertain	Uncertain	Benign	Benign	Benign	Benign	Benign	Uncertain	Benign
GIP_HUMAN_b05	F57M	6.434753400000001	0.6161432166794467	Pathogenic	0.6659206810597367	Uncertain	Uncertain	Uncertain	Uncertain	Uncertain	Uncertain	Uncertain	Uncertain	Pathogenic	Uncertain	Uncertain
GIP_HUMAN_b05	F57N	6.701111	0.6451511856541913	Pathogenic	0.6503966815983374	Uncertain	Uncertain	Uncertain	Uncertain	Uncertain	Uncertain	Uncertain	Uncertain	Pathogenic	Uncertain	Uncertain
GIP_HUMAN_b05	F57P	6.4672545999999995	0.6200446806471611	Pathogenic	0.6640422489957623	Uncertain	Uncertain	Uncertain	Uncertain	Uncertain	Uncertain	Uncertain	Uncertain	Pathogenic	Uncertain	Uncertain
GIP_HUMAN_b05	F57Q	6.591797	0.6340127401140063	Pathogenic	0.6567854418766443	Uncertain	Uncertain	Uncertain	Uncertain	Uncertain	Uncertain	Uncertain	Uncertain	Pathogenic	Uncertain	Uncertain
GIP_HUMAN_b05	F57R	6.427246	0.6152256367412325	Pathogenic	0.6663531095650295	Uncertain	Uncertain	Uncertain	Uncertain	Uncertain	Uncertain	Uncertain	Uncertain	Pathogenic	Uncertain	Uncertain
GIP_HUMAN_b05	F57S	6.604706	0.6353789129017989	Pathogenic	0.656030746303928	Uncertain	Uncertain	Uncertain	Uncertain	Uncertain	Uncertain	Uncertain	Uncertain	Pathogenic	Uncertain	Uncertain
GIP_HUMAN_b05	F57T	6.8407288	0.6581092758803162	Pathogenic	0.6422816260598632	Uncertain	Uncertain	Uncertain	Uncertain	Uncertain	Uncertain	Uncertain	Pathogenic	Pathogenic	Uncertain	Uncertain
GIP_HUMAN_b05	F57V	6.9660034	0.6687123897244656	Pathogenic	0.6350867552377778	Uncertain	Uncertain	Uncertain	Uncertain	Uncertain	Uncertain	Uncertain	Pathogenic	Pathogenic	Uncertain	Uncertain
GIP_HUMAN_b05	F57W	6.7313232	0.6480678831790475	Pathogenic	0.6486344974774372	Uncertain	Uncertain	Uncertain	Uncertain	Uncertain	Uncertain	Uncertain	Uncertain	Pathogenic	Uncertain	Uncertain
GIP_HUMAN_b05	F57Y	6.516388	0.6257335439356417	Pathogenic	0.6611873769012412	Uncertain	Uncertain	Uncertain	Uncertain	Uncertain	Uncertain	Uncertain	Uncertain	Pathogenic	Uncertain	Uncertain
GIP_HUMAN_b05	I58A	7.2297363	0.6883978793369918	Pathogenic	0.6203765577834646	Uncertain	Uncertain	Uncertain	Uncertain	Uncertain	Uncertain	Uncertain	Pathogenic	Pathogenic	Uncertain	Pathogenic
GIP_HUMAN_b05	I58C	7.593506	0.7102907052285532	Pathogenic	0.6018911845082081	Uncertain	Uncertain	Uncertain	Uncertain	Uncertain	Uncertain	Pathogenic	Pathogenic	Pathogenic	Uncertain	Pathogenic
GIP_HUMAN_b05	I58D	7.636139	0.7124404691452914	Pathogenic	0.5999520382591801	Uncertain	Uncertain	Uncertain	Uncertain	Uncertain	Uncertain	Pathogenic	Pathogenic	Pathogenic	Uncertain	Pathogenic
GIP_HUMAN_b05	I58E	7.107574499999999	0.6796930779051167	Pathogenic	0.6271005903747878	Uncertain	Uncertain	Uncertain	Uncertain	Uncertain	Uncertain	Uncertain	Pathogenic	Pathogenic	Uncertain	Pathogenic
GIP_HUMAN_b05	I58F	5.91098	0.5329543064383364	Pathogenic	0.6909736327072225	Uncertain	Uncertain	Uncertain	Uncertain	Uncertain	Uncertain	Uncertain	Uncertain	Uncertain	Uncertain	Uncertain
GIP_HUMAN_b05	I58G	7.363067599999999	0.6971274136171028	Pathogenic	0.6132786269290478	Uncertain	Uncertain	Uncertain	Uncertain	Uncertain	Uncertain	Uncertain	Pathogenic	Pathogenic	Uncertain	Pathogenic
GIP_HUMAN_b05	I58H	8.252472000000001	0.7295471655269848	Pathogenic	0.583708719510917	Uncertain	Uncertain	Uncertain	Uncertain	Uncertain	Uncertain	Pathogenic	Pathogenic	Pathogenic	Uncertain	Pathogenic
GIP_HUMAN_b05	I58K	7.829192999999999	0.7208939736841411	Pathogenic	0.5921070102163475	Uncertain	Uncertain	Uncertain	Uncertain	Uncertain	Uncertain	Pathogenic	Pathogenic	Pathogenic	Uncertain	Pathogenic
GIP_HUMAN_b05	I58L	7.533783000000001	0.7071232084924797	Pathogenic	0.6047074579142326	Uncertain	Uncertain	Uncertain	Uncertain	Uncertain	Uncertain	Uncertain	Pathogenic	Pathogenic	Uncertain	Pathogenic
GIP_HUMAN_b05	I58M	7.370941	0.6976179405380198	Pathogenic	0.6128691262490732	Uncertain	Uncertain	Uncertain	Uncertain	Uncertain	Uncertain	Uncertain	Pathogenic	Pathogenic	Uncertain	Pathogenic
GIP_HUMAN_b05	I58N	7.329498299999999	0.6950046575184972	Pathogenic	0.6150376184656229	Uncertain	Uncertain	Uncertain	Uncertain	Uncertain	Uncertain	Uncertain	Pathogenic	Pathogenic	Uncertain	Pathogenic
GIP_HUMAN_b05	I58P	7.652953999999999	0.7132619425168386	Pathogenic	0.5992050951385456	Uncertain	Uncertain	Uncertain	Uncertain	Uncertain	Uncertain	Pathogenic	Pathogenic	Pathogenic	Uncertain	Pathogenic
GIP_HUMAN_b05	I58Q	6.985473599999999	0.6702826988648475	Pathogenic	0.6339782518443795	Uncertain	Uncertain	Uncertain	Uncertain	Uncertain	Uncertain	Uncertain	Pathogenic	Pathogenic	Uncertain	Uncertain
GIP_HUMAN_b05	I58R	7.3664856	0.6973407048965021	Pathogenic	0.6131007076308823	Uncertain	Uncertain	Uncertain	Uncertain	Uncertain	Uncertain	Uncertain	Pathogenic	Pathogenic	Uncertain	Pathogenic
GIP_HUMAN_b05	I58S	7.2101746	0.6870499324521947	Pathogenic	0.6214407623350743	Uncertain	Uncertain	Uncertain	Uncertain	Uncertain	Uncertain	Uncertain	Pathogenic	Pathogenic	Uncertain	Pathogenic
GIP_HUMAN_b05	I58T	7.472595	0.7036970904389033	Pathogenic	0.6076991442231845	Uncertain	Uncertain	Uncertain	Uncertain	Uncertain	Uncertain	Uncertain	Pathogenic	Pathogenic	Uncertain	Pathogenic
GIP_HUMAN_b05	I58V	7.5056458	0.7055699957028325	Pathogenic	0.6060707234438846	Uncertain	Uncertain	Uncertain	Uncertain	Uncertain	Uncertain	Uncertain	Pathogenic	Pathogenic	Uncertain	Pathogenic
GIP_HUMAN_b05	I58W	7.768738000000001	0.7184874648692638	Pathogenic	0.5943761810189373	Uncertain	Uncertain	Uncertain	Uncertain	Uncertain	Uncertain	Pathogenic	Pathogenic	Pathogenic	Uncertain	Pathogenic
GIP_HUMAN_b05	I58Y	7.138061500000001	0.6819300716747528	Pathogenic	0.6254060551285602	Uncertain	Uncertain	Uncertain	Uncertain	Uncertain	Uncertain	Uncertain	Pathogenic	Pathogenic	Uncertain	Pathogenic
GIP_HUMAN_b05	S59A	7.406311	0.6997869113724107	Pathogenic	0.6110447434964018	Uncertain	Uncertain	Uncertain	Uncertain	Uncertain	Uncertain	Uncertain	Pathogenic	Pathogenic	Uncertain	Pathogenic
GIP_HUMAN_b05	S59C	7.704956	0.7157042978419479	Pathogenic	0.5969648183796954	Uncertain	Uncertain	Uncertain	Uncertain	Uncertain	Uncertain	Pathogenic	Pathogenic	Pathogenic	Uncertain	Pathogenic
GIP_HUMAN_b05	S59D	7.9016724	0.7234563016069779	Pathogenic	0.5896592701659509	Uncertain	Uncertain	Uncertain	Uncertain	Uncertain	Uncertain	Pathogenic	Pathogenic	Pathogenic	Uncertain	Pathogenic
GIP_HUMAN_b05	S59E	7.4528503	0.7025536306669469	Pathogenic	0.6086850646778821	Uncertain	Uncertain	Uncertain	Uncertain	Uncertain	Uncertain	Uncertain	Pathogenic	Pathogenic	Uncertain	Pathogenic
GIP_HUMAN_b05	S59F	7.6589966	0.7135534172815688	Pathogenic	0.5989392723812146	Uncertain	Uncertain	Uncertain	Uncertain	Uncertain	Uncertain	Pathogenic	Pathogenic	Pathogenic	Uncertain	Pathogenic
GIP_HUMAN_b05	S59G	7.530243	0.7069299080576728	Pathogenic	0.6048777529457237	Uncertain	Uncertain	Uncertain	Uncertain	Uncertain	Uncertain	Uncertain	Pathogenic	Pathogenic	Uncertain	Pathogenic
GIP_HUMAN_b05	S59H	7.884948700000001	0.7228979645575815	Pathogenic	0.5901954281147591	Uncertain	Uncertain	Uncertain	Uncertain	Uncertain	Uncertain	Pathogenic	Pathogenic	Pathogenic	Uncertain	Pathogenic
GIP_HUMAN_b05	S59I	7.8010864	0.7198042869535834	Pathogenic	0.5931380659206852	Uncertain	Uncertain	Uncertain	Uncertain	Uncertain	Uncertain	Pathogenic	Pathogenic	Pathogenic	Uncertain	Pathogenic
GIP_HUMAN_b05	S59K	6.9116516	0.6642211073553477	Pathogenic	0.6381958604899499	Uncertain	Uncertain	Uncertain	Uncertain	Uncertain	Uncertain	Uncertain	Pathogenic	Pathogenic	Uncertain	Uncertain
GIP_HUMAN_b05	S59L	7.9579773000000005	0.7251821363762193	Pathogenic	0.5879921310440641	Uncertain	Uncertain	Uncertain	Uncertain	Uncertain	Uncertain	Pathogenic	Pathogenic	Pathogenic	Uncertain	Pathogenic
GIP_HUMAN_b05	S59M	7.5309753	0.7069699452115603	Pathogenic	0.6048424955735777	Uncertain	Uncertain	Uncertain	Uncertain	Uncertain	Uncertain	Uncertain	Pathogenic	Pathogenic	Uncertain	Pathogenic
GIP_HUMAN_b05	S59N	7.950195299999999	0.724958187254023	Pathogenic	0.5882093062691105	Uncertain	Uncertain	Uncertain	Uncertain	Uncertain	Uncertain	Pathogenic	Pathogenic	Pathogenic	Uncertain	Pathogenic
GIP_HUMAN_b05	S59P	7.243683	0.6893483648512916	Pathogenic	0.6196210580809949	Uncertain	Uncertain	Uncertain	Uncertain	Uncertain	Uncertain	Uncertain	Pathogenic	Pathogenic	Uncertain	Pathogenic
GIP_HUMAN_b05	S59Q	7.352508500000001	0.6964651736918064	Pathogenic	0.6138296690821319	Uncertain	Uncertain	Uncertain	Uncertain	Uncertain	Uncertain	Uncertain	Pathogenic	Pathogenic	Uncertain	Pathogenic
GIP_HUMAN_b05	S59R	7.6360779999999995	0.7124374614984067	Pathogenic	0.5999547669742263	Uncertain	Uncertain	Uncertain	Uncertain	Uncertain	Uncertain	Pathogenic	Pathogenic	Pathogenic	Uncertain	Pathogenic
GIP_HUMAN_b05	S59T	7.8346252000000005	0.7210985727095328	Pathogenic	0.5919127620913613	Uncertain	Uncertain	Uncertain	Uncertain	Uncertain	Uncertain	Pathogenic	Pathogenic	Pathogenic	Uncertain	Pathogenic
GIP_HUMAN_b05	S59V	7.299408000000001	0.6930589056308711	Pathogenic	0.6166312629600237	Uncertain	Uncertain	Uncertain	Uncertain	Uncertain	Uncertain	Uncertain	Pathogenic	Pathogenic	Uncertain	Pathogenic
GIP_HUMAN_b05	S59W	7.302734399999999	0.6932759976917924	Pathogenic	0.6164543395590327	Uncertain	Uncertain	Uncertain	Uncertain	Uncertain	Uncertain	Uncertain	Pathogenic	Pathogenic	Uncertain	Pathogenic
GIP_HUMAN_b05	S59Y	7.558136	0.7084363095991406	Pathogenic	0.6035458546651575	Uncertain	Uncertain	Uncertain	Uncertain	Uncertain	Uncertain	Uncertain	Pathogenic	Pathogenic	Uncertain	Pathogenic
GIP_HUMAN_b05	D60A	7.616638000000001	0.711468921259982	Pathogenic	0.6008311889282089	Uncertain	Uncertain	Uncertain	Uncertain	Uncertain	Uncertain	Pathogenic	Pathogenic	Pathogenic	Uncertain	Pathogenic
GIP_HUMAN_b05	D60C	7.637389999999999	0.7125021068134021	Pathogenic	0.5998961071979397	Uncertain	Uncertain	Uncertain	Uncertain	Uncertain	Uncertain	Pathogenic	Pathogenic	Pathogenic	Uncertain	Pathogenic
GIP_HUMAN_b05	D60E	7.818207000000001	0.7204742053133455	Pathogenic	0.5925048908267232	Uncertain	Uncertain	Uncertain	Uncertain	Uncertain	Uncertain	Pathogenic	Pathogenic	Pathogenic	Uncertain	Pathogenic
GIP_HUMAN_b05	D60F	7.4384766	0.7017097913772227	Pathogenic	0.6094086314504162	Uncertain	Uncertain	Uncertain	Uncertain	Uncertain	Uncertain	Uncertain	Pathogenic	Pathogenic	Uncertain	Pathogenic
GIP_HUMAN_b05	D60G	7.8755493	0.7225753126096391	Pathogenic	0.590504553565161	Uncertain	Uncertain	Uncertain	Uncertain	Uncertain	Uncertain	Pathogenic	Pathogenic	Pathogenic	Uncertain	Pathogenic
GIP_HUMAN_b05	D60H	7.318786599999999	0.6943166505227054	Pathogenic	0.6156031601208874	Uncertain	Uncertain	Uncertain	Uncertain	Uncertain	Uncertain	Uncertain	Pathogenic	Pathogenic	Uncertain	Pathogenic
GIP_HUMAN_b05	D60I	7.361908000000001	0.6970549320926631	Pathogenic	0.6133390391454745	Uncertain	Uncertain	Uncertain	Uncertain	Uncertain	Uncertain	Uncertain	Pathogenic	Pathogenic	Uncertain	Pathogenic
GIP_HUMAN_b05	D60K	7.630096400000001	0.7121415734978187	Pathogenic	0.6002229982600549	Uncertain	Uncertain	Uncertain	Uncertain	Uncertain	Uncertain	Pathogenic	Pathogenic	Pathogenic	Uncertain	Pathogenic
GIP_HUMAN_b05	D60L	7.629822	0.7121279543728438	Pathogenic	0.6002353341192811	Uncertain	Uncertain	Uncertain	Uncertain	Uncertain	Uncertain	Pathogenic	Pathogenic	Pathogenic	Uncertain	Pathogenic
GIP_HUMAN_b05	D60M	6.9620667	0.6683924553967301	Pathogenic	0.6353112356171515	Uncertain	Uncertain	Uncertain	Uncertain	Uncertain	Uncertain	Uncertain	Pathogenic	Pathogenic	Uncertain	Uncertain
GIP_HUMAN_b05	D60N	7.780151400000001	0.7189595768747707	Pathogenic	0.5939332744507129	Uncertain	Uncertain	Uncertain	Uncertain	Uncertain	Uncertain	Pathogenic	Pathogenic	Pathogenic	Uncertain	Pathogenic
GIP_HUMAN_b05	D60P	7.952178999999999	0.7250157288237742	Pathogenic	0.5881535292032242	Uncertain	Uncertain	Uncertain	Uncertain	Uncertain	Uncertain	Pathogenic	Pathogenic	Pathogenic	Uncertain	Pathogenic
GIP_HUMAN_b05	D60Q	7.731476	0.7168907872999637	Pathogenic	0.5958659271376008	Uncertain	Uncertain	Uncertain	Uncertain	Uncertain	Uncertain	Pathogenic	Pathogenic	Pathogenic	Uncertain	Pathogenic
GIP_HUMAN_b05	D60R	7.498596000000001	0.7051748609211824	Pathogenic	0.606415681601589	Uncertain	Uncertain	Uncertain	Uncertain	Uncertain	Uncertain	Uncertain	Pathogenic	Pathogenic	Uncertain	Pathogenic
GIP_HUMAN_b05	D60S	7.896576	0.7232883084624466	Pathogenic	0.5898207538292692	Uncertain	Uncertain	Uncertain	Uncertain	Uncertain	Uncertain	Pathogenic	Pathogenic	Pathogenic	Uncertain	Pathogenic
GIP_HUMAN_b05	D60T	7.473175	0.7037304032679621	Pathogenic	0.6076703271067881	Uncertain	Uncertain	Uncertain	Uncertain	Uncertain	Uncertain	Uncertain	Pathogenic	Pathogenic	Uncertain	Pathogenic
GIP_HUMAN_b05	D60V	7.8388367	0.7212558340299391	Pathogenic	0.5917633153296757	Uncertain	Uncertain	Uncertain	Uncertain	Uncertain	Uncertain	Pathogenic	Pathogenic	Pathogenic	Uncertain	Pathogenic
GIP_HUMAN_b05	D60W	7.939147999999999	0.724632093129195	Pathogenic	0.5885250871241796	Uncertain	Uncertain	Uncertain	Uncertain	Uncertain	Uncertain	Pathogenic	Pathogenic	Pathogenic	Uncertain	Pathogenic
GIP_HUMAN_b05	D60Y	7.6368713	0.7124765602185867	Pathogenic	0.5999192908599935	Uncertain	Uncertain	Uncertain	Uncertain	Uncertain	Uncertain	Pathogenic	Pathogenic	Pathogenic	Uncertain	Pathogenic
GIP_HUMAN_b05	Y61A	7.825653	0.7207595844242423	Pathogenic	0.5922344873545409	Uncertain	Uncertain	Uncertain	Uncertain	Uncertain	Uncertain	Pathogenic	Pathogenic	Pathogenic	Uncertain	Pathogenic
GIP_HUMAN_b05	Y61C	7.9380493	0.7245991421503148	Pathogenic	0.58855696632161	Uncertain	Uncertain	Uncertain	Uncertain	Uncertain	Uncertain	Pathogenic	Pathogenic	Pathogenic	Uncertain	Pathogenic
GIP_HUMAN_b05	Y61D	7.447875999999999	0.7022626885783617	Pathogenic	0.608934923359931	Uncertain	Uncertain	Uncertain	Uncertain	Uncertain	Uncertain	Uncertain	Pathogenic	Pathogenic	Uncertain	Pathogenic
GIP_HUMAN_b05	Y61E	7.094574000000001	0.678725803843939	Pathogenic	0.6278261826766047	Uncertain	Uncertain	Uncertain	Uncertain	Uncertain	Uncertain	Uncertain	Pathogenic	Pathogenic	Uncertain	Uncertain
GIP_HUMAN_b05	Y61F	7.803955	0.7199178571792463	Pathogenic	0.5930308814543884	Uncertain	Uncertain	Uncertain	Uncertain	Uncertain	Uncertain	Pathogenic	Pathogenic	Pathogenic	Uncertain	Pathogenic
GIP_HUMAN_b05	Y61G	7.3121339999999995	0.6938867680489658	Pathogenic	0.6159553911642419	Uncertain	Uncertain	Uncertain	Uncertain	Uncertain	Uncertain	Uncertain	Pathogenic	Pathogenic	Uncertain	Pathogenic
GIP_HUMAN_b05	Y61H	7.2871704	0.6922559731435876	Pathogenic	0.6172837040849481	Uncertain	Uncertain	Uncertain	Uncertain	Uncertain	Uncertain	Uncertain	Pathogenic	Pathogenic	Uncertain	Pathogenic
GIP_HUMAN_b05	Y61I	7.2117309999999994	0.6871578139735282	Pathogenic	0.6213559011973075	Uncertain	Uncertain	Uncertain	Uncertain	Uncertain	Uncertain	Uncertain	Pathogenic	Pathogenic	Uncertain	Pathogenic
GIP_HUMAN_b05	Y61K	7.9546204	0.7250861203390456	Pathogenic	0.5880852736484226	Uncertain	Uncertain	Uncertain	Uncertain	Uncertain	Uncertain	Pathogenic	Pathogenic	Pathogenic	Uncertain	Pathogenic
GIP_HUMAN_b05	Y61L	6.838500999999999	0.6579124553409064	Pathogenic	0.6424104337834785	Uncertain	Uncertain	Uncertain	Uncertain	Uncertain	Uncertain	Uncertain	Pathogenic	Pathogenic	Uncertain	Uncertain
GIP_HUMAN_b05	Y61M	7.4656982	0.7032997552296425	Pathogenic	0.6080424470723214	Uncertain	Uncertain	Uncertain	Uncertain	Uncertain	Uncertain	Uncertain	Pathogenic	Pathogenic	Uncertain	Pathogenic
GIP_HUMAN_b05	Y61N	7.183075	0.6851538845117959	Pathogenic	0.6229233940664698	Uncertain	Uncertain	Uncertain	Uncertain	Uncertain	Uncertain	Uncertain	Pathogenic	Pathogenic	Uncertain	Pathogenic
GIP_HUMAN_b05	Y61P	7.442566	0.7019508436479336	Pathogenic	0.6092022837269218	Uncertain	Uncertain	Uncertain	Uncertain	Uncertain	Uncertain	Uncertain	Pathogenic	Pathogenic	Uncertain	Pathogenic
GIP_HUMAN_b05	Y61Q	7.460266000000001	0.7029852283441358	Pathogenic	0.6083136659166419	Uncertain	Uncertain	Uncertain	Uncertain	Uncertain	Uncertain	Uncertain	Pathogenic	Pathogenic	Uncertain	Pathogenic
GIP_HUMAN_b05	Y61R	7.5290527	0.7068647748142929	Pathogenic	0.6049350938130317	Uncertain	Uncertain	Uncertain	Uncertain	Uncertain	Uncertain	Uncertain	Pathogenic	Pathogenic	Uncertain	Pathogenic
GIP_HUMAN_b05	Y61S	7.6357726999999995	0.7124224054931868	Pathogenic	0.5999684260084284	Uncertain	Uncertain	Uncertain	Uncertain	Uncertain	Uncertain	Pathogenic	Pathogenic	Pathogenic	Uncertain	Pathogenic
GIP_HUMAN_b05	Y61T	7.3284607	0.6949382381076613	Pathogenic	0.6150923125508786	Uncertain	Uncertain	Uncertain	Uncertain	Uncertain	Uncertain	Uncertain	Pathogenic	Pathogenic	Uncertain	Pathogenic
GIP_HUMAN_b05	Y61V	7.5848694000000005	0.7098437444838473	Pathogenic	0.6022915320050054	Uncertain	Uncertain	Uncertain	Uncertain	Uncertain	Uncertain	Pathogenic	Pathogenic	Pathogenic	Uncertain	Pathogenic
GIP_HUMAN_b05	Y61W	8.051147	0.7274726488884509	Pathogenic	0.5857564285648346	Uncertain	Uncertain	Uncertain	Uncertain	Uncertain	Uncertain	Pathogenic	Pathogenic	Pathogenic	Uncertain	Pathogenic
GIP_HUMAN_b05	S62A	7.163940400000001	0.6837949061103699	Pathogenic	0.6239758032641914	Uncertain	Uncertain	Uncertain	Uncertain	Uncertain	Uncertain	Uncertain	Pathogenic	Pathogenic	Uncertain	Pathogenic
GIP_HUMAN_b05	S62C	7.760192999999999	0.7181287390769959	Pathogenic	0.5947119787560893	Uncertain	Uncertain	Uncertain	Uncertain	Uncertain	Uncertain	Pathogenic	Pathogenic	Pathogenic	Uncertain	Pathogenic
GIP_HUMAN_b05	S62D	7.002929700000001	0.6716737730732149	Pathogenic	0.6329869537699928	Uncertain	Uncertain	Uncertain	Uncertain	Uncertain	Uncertain	Uncertain	Pathogenic	Pathogenic	Uncertain	Uncertain
GIP_HUMAN_b05	S62E	7.188537599999999	0.6855387723969735	Pathogenic	0.6226237774109588	Uncertain	Uncertain	Uncertain	Uncertain	Uncertain	Uncertain	Uncertain	Pathogenic	Pathogenic	Uncertain	Pathogenic
GIP_HUMAN_b05	S62F	7.7892149999999996	0.7193286924289918	Pathogenic	0.5935862245279729	Uncertain	Uncertain	Uncertain	Uncertain	Uncertain	Uncertain	Pathogenic	Pathogenic	Pathogenic	Uncertain	Pathogenic
GIP_HUMAN_b05	S62G	7.5371704	0.7073076027827283	Pathogenic	0.6045448409320918	Uncertain	Uncertain	Uncertain	Uncertain	Uncertain	Uncertain	Uncertain	Pathogenic	Pathogenic	Uncertain	Pathogenic
GIP_HUMAN_b05	S62H	7.6342773	0.7123485874873958	Pathogenic	0.6000353788024398	Uncertain	Uncertain	Uncertain	Uncertain	Uncertain	Uncertain	Pathogenic	Pathogenic	Pathogenic	Uncertain	Pathogenic
GIP_HUMAN_b05	S62I	7.711608999999999	0.7160057790933485	Pathogenic	0.5966862517565279	Uncertain	Uncertain	Uncertain	Uncertain	Uncertain	Uncertain	Pathogenic	Pathogenic	Pathogenic	Uncertain	Pathogenic
GIP_HUMAN_b05	S62K	7.3433839999999995	0.6958888652801611	Pathogenic	0.6143075203059195	Uncertain	Uncertain	Uncertain	Uncertain	Uncertain	Uncertain	Uncertain	Pathogenic	Pathogenic	Uncertain	Pathogenic
GIP_HUMAN_b05	S62L	7.9590454	0.7252124988257427	Pathogenic	0.5879626676127381	Uncertain	Uncertain	Uncertain	Uncertain	Uncertain	Uncertain	Pathogenic	Pathogenic	Pathogenic	Uncertain	Pathogenic
GIP_HUMAN_b05	S62M	7.156921400000001	0.6832921808358174	Pathogenic	0.6243629544058575	Uncertain	Uncertain	Uncertain	Uncertain	Uncertain	Uncertain	Uncertain	Pathogenic	Pathogenic	Uncertain	Pathogenic
GIP_HUMAN_b05	S62N	7.105133	0.6795120364004841	Pathogenic	0.6272367237971463	Uncertain	Uncertain	Uncertain	Uncertain	Uncertain	Uncertain	Uncertain	Pathogenic	Pathogenic	Uncertain	Uncertain
GIP_HUMAN_b05	S62P	7.726471000000001	0.7166700042837744	Pathogenic	0.5960709345338314	Uncertain	Uncertain	Uncertain	Uncertain	Uncertain	Uncertain	Pathogenic	Pathogenic	Pathogenic	Uncertain	Pathogenic
GIP_HUMAN_b05	S62Q	6.9721985	0.6692141998601335	Pathogenic	0.6347337318053052	Uncertain	Uncertain	Uncertain	Uncertain	Uncertain	Uncertain	Uncertain	Pathogenic	Pathogenic	Uncertain	Uncertain
GIP_HUMAN_b05	S62R	7.542907700000001	0.7076186314023949	Pathogenic	0.6042701731810877	Uncertain	Uncertain	Uncertain	Uncertain	Uncertain	Uncertain	Uncertain	Pathogenic	Pathogenic	Uncertain	Pathogenic
GIP_HUMAN_b05	S62T	7.1332702999999995	0.6815814036166141	Pathogenic	0.6256716886795453	Uncertain	Uncertain	Uncertain	Uncertain	Uncertain	Uncertain	Uncertain	Pathogenic	Pathogenic	Uncertain	Pathogenic
GIP_HUMAN_b05	S62V	7.8792114	0.7227017699580156	Pathogenic	0.5903834595763028	Uncertain	Uncertain	Uncertain	Uncertain	Uncertain	Uncertain	Pathogenic	Pathogenic	Pathogenic	Uncertain	Pathogenic
GIP_HUMAN_b05	S62W	7.516327	0.7061641221234153	Pathogenic	0.6055506280195553	Uncertain	Uncertain	Uncertain	Uncertain	Uncertain	Uncertain	Uncertain	Pathogenic	Pathogenic	Uncertain	Pathogenic
GIP_HUMAN_b05	S62Y	7.508209	0.7057130704070533	Pathogenic	0.6059456319318416	Uncertain	Uncertain	Uncertain	Uncertain	Uncertain	Uncertain	Uncertain	Pathogenic	Pathogenic	Uncertain	Pathogenic
GIP_HUMAN_b05	I63A	7.2873535	0.6922680361189341	Pathogenic	0.6172739244408809	Uncertain	Uncertain	Uncertain	Uncertain	Uncertain	Uncertain	Uncertain	Pathogenic	Pathogenic	Uncertain	Pathogenic
GIP_HUMAN_b05	I63C	7.625244	0.7119001498604584	Pathogenic	0.60044153957059	Uncertain	Uncertain	Uncertain	Uncertain	Uncertain	Uncertain	Pathogenic	Pathogenic	Pathogenic	Uncertain	Pathogenic
GIP_HUMAN_b05	I63D	7.780029300000001	0.7189545691467606	Pathogenic	0.5939379781807353	Uncertain	Uncertain	Uncertain	Uncertain	Uncertain	Uncertain	Pathogenic	Pathogenic	Pathogenic	Uncertain	Pathogenic
GIP_HUMAN_b05	I63E	7.498871	0.7051903189625591	Pathogenic	0.6064022006352575	Uncertain	Uncertain	Uncertain	Uncertain	Uncertain	Uncertain	Uncertain	Pathogenic	Pathogenic	Uncertain	Pathogenic
GIP_HUMAN_b05	I63F	7.670624	0.7141086740409743	Pathogenic	0.5984317321392358	Uncertain	Uncertain	Uncertain	Uncertain	Uncertain	Uncertain	Pathogenic	Pathogenic	Pathogenic	Uncertain	Pathogenic
GIP_HUMAN_b05	I63G	7.56308	0.7086993003504999	Pathogenic	0.6033122035793128	Uncertain	Uncertain	Uncertain	Uncertain	Uncertain	Uncertain	Uncertain	Pathogenic	Pathogenic	Uncertain	Pathogenic
GIP_HUMAN_b05	I63H	8.013580000000001	0.726638593249312	Pathogenic	0.5865735823018655	Uncertain	Uncertain	Uncertain	Uncertain	Uncertain	Uncertain	Pathogenic	Pathogenic	Pathogenic	Uncertain	Pathogenic
GIP_HUMAN_b05	I63K	7.377594	0.6980302508996071	Pathogenic	0.6125240398718605	Uncertain	Uncertain	Uncertain	Uncertain	Uncertain	Uncertain	Uncertain	Pathogenic	Pathogenic	Uncertain	Pathogenic
GIP_HUMAN_b05	I63L	7.1438293	0.6823483899316327	Pathogenic	0.6250866187780756	Uncertain	Uncertain	Uncertain	Uncertain	Uncertain	Uncertain	Uncertain	Pathogenic	Pathogenic	Uncertain	Pathogenic
GIP_HUMAN_b05	I63M	8.451447	0.7266513649400604	Pathogenic	0.5865610958460346	Uncertain	Uncertain	Uncertain	Uncertain	Uncertain	Uncertain	Pathogenic	Pathogenic	Pathogenic	Uncertain	Pathogenic
GIP_HUMAN_b05	I63N	7.540558	0.7074914456801302	Pathogenic	0.6043825467197026	Uncertain	Uncertain	Uncertain	Uncertain	Uncertain	Uncertain	Uncertain	Pathogenic	Pathogenic	Uncertain	Pathogenic
GIP_HUMAN_b05	I63P	7.760071000000001	0.7181235850486398	Pathogenic	0.5947167987295979	Uncertain	Uncertain	Uncertain	Uncertain	Uncertain	Uncertain	Pathogenic	Pathogenic	Pathogenic	Uncertain	Pathogenic
GIP_HUMAN_b05	I63Q	7.631897	0.7122308425436517	Pathogenic	0.6001421182109146	Uncertain	Uncertain	Uncertain	Uncertain	Uncertain	Uncertain	Pathogenic	Pathogenic	Pathogenic	Uncertain	Pathogenic
GIP_HUMAN_b05	I63R	8.008636	0.7265195959366395	Pathogenic	0.5866898825367202	Uncertain	Uncertain	Uncertain	Uncertain	Uncertain	Uncertain	Pathogenic	Pathogenic	Pathogenic	Uncertain	Pathogenic
GIP_HUMAN_b05	I63S	7.709991499999999	0.7159327160487492	Pathogenic	0.5967538025379941	Uncertain	Uncertain	Uncertain	Uncertain	Uncertain	Uncertain	Pathogenic	Pathogenic	Pathogenic	Uncertain	Pathogenic
GIP_HUMAN_b05	I63T	7.62677	0.7119762077368224	Pathogenic	0.6003727211895263	Uncertain	Uncertain	Uncertain	Uncertain	Uncertain	Uncertain	Pathogenic	Pathogenic	Pathogenic	Uncertain	Pathogenic
GIP_HUMAN_b05	I63V	7.503692599999999	0.7054607588981622	Pathogenic	0.6061661638351477	Uncertain	Uncertain	Uncertain	Uncertain	Uncertain	Uncertain	Uncertain	Pathogenic	Pathogenic	Uncertain	Pathogenic
GIP_HUMAN_b05	I63W	7.1628112999999995	0.6837141893906895	Pathogenic	0.6240380423404385	Uncertain	Uncertain	Uncertain	Uncertain	Uncertain	Uncertain	Uncertain	Pathogenic	Pathogenic	Uncertain	Pathogenic
GIP_HUMAN_b05	I63Y	7.2796936	0.691762104505792	Pathogenic	0.6176835049052831	Uncertain	Uncertain	Uncertain	Uncertain	Uncertain	Uncertain	Uncertain	Pathogenic	Pathogenic	Uncertain	Pathogenic
GIP_HUMAN_b05	A64C	6.660492	0.6411231601332965	Pathogenic	0.6527692298694452	Uncertain	Uncertain	Uncertain	Uncertain	Uncertain	Uncertain	Uncertain	Uncertain	Pathogenic	Uncertain	Uncertain
GIP_HUMAN_b05	A64D	6.213684	0.5861963727414528	Pathogenic	0.6782130591885926	Uncertain	Uncertain	Uncertain	Uncertain	Uncertain	Uncertain	Uncertain	Uncertain	Pathogenic	Uncertain	Uncertain
GIP_HUMAN_b05	A64E	6.6687316999999995	0.6419504521610914	Pathogenic	0.6522877122198758	Uncertain	Uncertain	Uncertain	Uncertain	Uncertain	Uncertain	Uncertain	Uncertain	Pathogenic	Uncertain	Uncertain
GIP_HUMAN_b05	A64F	6.7194824	0.6469326044246878	Pathogenic	0.6493248259114459	Uncertain	Uncertain	Uncertain	Uncertain	Uncertain	Uncertain	Uncertain	Uncertain	Pathogenic	Uncertain	Uncertain
GIP_HUMAN_b05	A64G	6.590484599999999	0.6338730421378522	Pathogenic	0.6568621597472841	Uncertain	Uncertain	Uncertain	Uncertain	Uncertain	Uncertain	Uncertain	Uncertain	Pathogenic	Uncertain	Uncertain
GIP_HUMAN_b05	A64H	6.3829956	0.6096867996400732	Pathogenic	0.6688879790519529	Uncertain	Uncertain	Uncertain	Uncertain	Uncertain	Uncertain	Uncertain	Uncertain	Pathogenic	Uncertain	Uncertain
GIP_HUMAN_b05	A64I	6.6164246	0.6366068144168109	Pathogenic	0.6553455598362814	Uncertain	Uncertain	Uncertain	Uncertain	Uncertain	Uncertain	Uncertain	Uncertain	Pathogenic	Uncertain	Uncertain
GIP_HUMAN_b05	A64K	6.3563538	0.6062401939300899	Pathogenic	0.6704002178649724	Uncertain	Uncertain	Uncertain	Uncertain	Uncertain	Uncertain	Uncertain	Uncertain	Pathogenic	Uncertain	Uncertain
GIP_HUMAN_b05	A64L	4.7083435	0.2795533254342518	Benign	0.5925309554707912	Uncertain	Uncertain	Uncertain	Uncertain	Uncertain	Uncertain	Benign	Benign	Benign	Uncertain	Benign
GIP_HUMAN_b05	A64M	6.0713196	0.5631413956235458	Pathogenic	0.6851521793743693	Uncertain	Uncertain	Uncertain	Uncertain	Uncertain	Uncertain	Uncertain	Uncertain	Uncertain	Uncertain	Uncertain
GIP_HUMAN_b05	A64N	6.476898	0.6211806610387776	Pathogenic	0.6634831765380134	Uncertain	Uncertain	Uncertain	Uncertain	Uncertain	Uncertain	Uncertain	Uncertain	Pathogenic	Uncertain	Uncertain
GIP_HUMAN_b05	A64P	6.7810364000000005	0.6527281202016479	Pathogenic	0.6457414484740209	Uncertain	Uncertain	Uncertain	Uncertain	Uncertain	Uncertain	Uncertain	Pathogenic	Pathogenic	Uncertain	Uncertain
GIP_HUMAN_b05	A64Q	6.6592712	0.6410001375403614	Pathogenic	0.6528405798955347	Uncertain	Uncertain	Uncertain	Uncertain	Uncertain	Uncertain	Uncertain	Uncertain	Pathogenic	Uncertain	Uncertain
GIP_HUMAN_b05	A64R	6.502594	0.6241609626818834	Pathogenic	0.6619903385347283	Uncertain	Uncertain	Uncertain	Uncertain	Uncertain	Uncertain	Uncertain	Uncertain	Pathogenic	Uncertain	Uncertain
GIP_HUMAN_b05	A64S	6.3359985	0.6035476161436863	Pathogenic	0.6715469863803916	Uncertain	Uncertain	Uncertain	Uncertain	Uncertain	Uncertain	Uncertain	Uncertain	Pathogenic	Uncertain	Uncertain
GIP_HUMAN_b05	A64T	4.545105	0.26319172836145804	Benign	0.5763689605619621	Uncertain	Uncertain	Uncertain	Uncertain	Uncertain	Uncertain	Benign	Benign	Benign	Uncertain	Benign
GIP_HUMAN_b05	A64V	6.951904300000001	0.6675627374161421	Pathogenic	0.6358912519488942	Uncertain	Uncertain	Uncertain	Uncertain	Uncertain	Uncertain	Uncertain	Pathogenic	Pathogenic	Uncertain	Uncertain
GIP_HUMAN_b05	A64W	6.899811	0.663221004421263	Pathogenic	0.638875851709255	Uncertain	Uncertain	Uncertain	Uncertain	Uncertain	Uncertain	Uncertain	Pathogenic	Pathogenic	Uncertain	Uncertain
GIP_HUMAN_b05	A64Y	6.1920776	0.5829066731938941	Pathogenic	0.6793364508394175	Uncertain	Uncertain	Uncertain	Uncertain	Uncertain	Uncertain	Uncertain	Uncertain	Uncertain	Uncertain	Uncertain
GIP_HUMAN_b05	M65A	7.2041016	0.6866279332432079	Pathogenic	0.6217721930127512	Uncertain	Uncertain	Uncertain	Uncertain	Uncertain	Uncertain	Uncertain	Pathogenic	Pathogenic	Uncertain	Pathogenic
GIP_HUMAN_b05	M65C	7.51709	0.7062063525146611	Pathogenic	0.6055135950040758	Uncertain	Uncertain	Uncertain	Uncertain	Uncertain	Uncertain	Uncertain	Pathogenic	Pathogenic	Uncertain	Pathogenic
GIP_HUMAN_b05	M65D	6.623901400000001	0.6373842373051182	Pathogenic	0.6549083779399347	Uncertain	Uncertain	Uncertain	Uncertain	Uncertain	Uncertain	Uncertain	Uncertain	Pathogenic	Uncertain	Uncertain
GIP_HUMAN_b05	M65E	6.772522	0.6519418373099739	Pathogenic	0.6462362711743117	Uncertain	Uncertain	Uncertain	Uncertain	Uncertain	Uncertain	Uncertain	Pathogenic	Pathogenic	Uncertain	Uncertain
GIP_HUMAN_b05	M65F	6.9888916	0.6705563200571465	Pathogenic	0.6337839580690132	Uncertain	Uncertain	Uncertain	Uncertain	Uncertain	Uncertain	Uncertain	Pathogenic	Pathogenic	Uncertain	Uncertain
GIP_HUMAN_b05	M65G	6.6558228	0.640652003063104	Pathogenic	0.6530421328213899	Uncertain	Uncertain	Uncertain	Uncertain	Uncertain	Uncertain	Uncertain	Uncertain	Pathogenic	Uncertain	Uncertain
GIP_HUMAN_b05	M65H	7.11499	0.6802412192019458	Pathogenic	0.6266874996209479	Uncertain	Uncertain	Uncertain	Uncertain	Uncertain	Uncertain	Uncertain	Pathogenic	Pathogenic	Uncertain	Pathogenic
GIP_HUMAN_b05	M65I	6.9759216	0.6695148008548262	Pathogenic	0.6345217142497085	Uncertain	Uncertain	Uncertain	Uncertain	Uncertain	Uncertain	Uncertain	Pathogenic	Pathogenic	Uncertain	Uncertain
GIP_HUMAN_b05	M65K	6.8125	0.6555926445462358	Pathogenic	0.64391565943896	Uncertain	Uncertain	Uncertain	Uncertain	Uncertain	Uncertain	Uncertain	Pathogenic	Pathogenic	Uncertain	Uncertain
GIP_HUMAN_b05	M65L	4.230011	0.23996875744398025	Benign	0.5510439127570259	Uncertain	Uncertain	Uncertain	Uncertain	Uncertain	Benign	Benign	Benign	Benign	Uncertain	Benign
GIP_HUMAN_b05	M65N	6.6683655	0.6419137964563586	Pathogenic	0.6523091103543525	Uncertain	Uncertain	Uncertain	Uncertain	Uncertain	Uncertain	Uncertain	Uncertain	Pathogenic	Uncertain	Uncertain
GIP_HUMAN_b05	M65P	7.1861877000000005	0.6853733684677774	Pathogenic	0.6227526205672962	Uncertain	Uncertain	Uncertain	Uncertain	Uncertain	Uncertain	Uncertain	Pathogenic	Pathogenic	Uncertain	Pathogenic
GIP_HUMAN_b05	M65Q	6.6615906	0.6412337686538628	Pathogenic	0.6527050235382332	Uncertain	Uncertain	Uncertain	Uncertain	Uncertain	Uncertain	Uncertain	Uncertain	Pathogenic	Uncertain	Uncertain
GIP_HUMAN_b05	M65R	6.968811	0.6689400600378252	Pathogenic	0.6349267300889294	Uncertain	Uncertain	Uncertain	Uncertain	Uncertain	Uncertain	Uncertain	Pathogenic	Pathogenic	Uncertain	Uncertain
GIP_HUMAN_b05	M65S	6.4031982	0.6122436679165153	Pathogenic	0.6677338792453349	Uncertain	Uncertain	Uncertain	Uncertain	Uncertain	Uncertain	Uncertain	Uncertain	Pathogenic	Uncertain	Uncertain
GIP_HUMAN_b05	M65T	6.578003	0.6325369118331425	Pathogenic	0.6575916753812495	Uncertain	Uncertain	Uncertain	Uncertain	Uncertain	Uncertain	Uncertain	Uncertain	Pathogenic	Uncertain	Uncertain
GIP_HUMAN_b05	M65V	6.8107605	0.6554359355875641	Pathogenic	0.6440164808900017	Uncertain	Uncertain	Uncertain	Uncertain	Uncertain	Uncertain	Uncertain	Pathogenic	Pathogenic	Uncertain	Uncertain
GIP_HUMAN_b05	M65W	6.9655457	0.6686752348902797	Pathogenic	0.6351128484569677	Uncertain	Uncertain	Uncertain	Uncertain	Uncertain	Uncertain	Uncertain	Pathogenic	Pathogenic	Uncertain	Uncertain
GIP_HUMAN_b05	M65Y	6.990264999999999	0.6706660939747277	Pathogenic	0.6337059142194652	Uncertain	Uncertain	Uncertain	Uncertain	Uncertain	Uncertain	Uncertain	Pathogenic	Pathogenic	Uncertain	Uncertain
GIP_HUMAN_b05	D66A	8.002838	0.7263773731946781	Pathogenic	0.5868287883059518	Uncertain	Uncertain	Uncertain	Uncertain	Uncertain	Uncertain	Pathogenic	Pathogenic	Pathogenic	Uncertain	Pathogenic
GIP_HUMAN_b05	D66C	7.166167999999999	0.6839539798179245	Pathogenic	0.6238530564430965	Uncertain	Uncertain	Uncertain	Uncertain	Uncertain	Uncertain	Uncertain	Pathogenic	Pathogenic	Uncertain	Pathogenic
GIP_HUMAN_b05	D66E	7.2149963	0.687383790893584	Pathogenic	0.6211779690538788	Uncertain	Uncertain	Uncertain	Uncertain	Uncertain	Uncertain	Uncertain	Pathogenic	Pathogenic	Uncertain	Pathogenic
GIP_HUMAN_b05	D66F	7.70932	0.7159023399068625	Pathogenic	0.5967818792176619	Uncertain	Uncertain	Uncertain	Uncertain	Uncertain	Uncertain	Pathogenic	Pathogenic	Pathogenic	Uncertain	Pathogenic
GIP_HUMAN_b05	D66G	7.2747497999999995	0.6914341736042855	Pathogenic	0.6179483423686094	Uncertain	Uncertain	Uncertain	Uncertain	Uncertain	Uncertain	Uncertain	Pathogenic	Pathogenic	Uncertain	Pathogenic
GIP_HUMAN_b05	D66H	7.857147	0.7219255650538551	Pathogenic	0.5911254863065014	Uncertain	Uncertain	Uncertain	Uncertain	Uncertain	Uncertain	Pathogenic	Pathogenic	Pathogenic	Uncertain	Pathogenic
GIP_HUMAN_b05	D66I	7.751922599999999	0.7177772973431683	Pathogenic	0.595040341496893	Uncertain	Uncertain	Uncertain	Uncertain	Uncertain	Uncertain	Pathogenic	Pathogenic	Pathogenic	Uncertain	Pathogenic
GIP_HUMAN_b05	D66K	7.442474400000001	0.7019454527054108	Pathogenic	0.6092069015655235	Uncertain	Uncertain	Uncertain	Uncertain	Uncertain	Uncertain	Uncertain	Pathogenic	Pathogenic	Uncertain	Pathogenic
GIP_HUMAN_b05	D66L	8.124542	0.7287228594643694	Pathogenic	0.58452497931942	Uncertain	Uncertain	Uncertain	Uncertain	Uncertain	Uncertain	Pathogenic	Pathogenic	Pathogenic	Uncertain	Pathogenic
GIP_HUMAN_b05	D66M	7.172699000000001	0.6844190452383851	Pathogenic	0.6234935242162158	Uncertain	Uncertain	Uncertain	Uncertain	Uncertain	Uncertain	Uncertain	Pathogenic	Pathogenic	Uncertain	Pathogenic
GIP_HUMAN_b05	D66N	7.684966999999999	0.7147833282360652	Pathogenic	0.5978130226548187	Uncertain	Uncertain	Uncertain	Uncertain	Uncertain	Uncertain	Pathogenic	Pathogenic	Pathogenic	Uncertain	Pathogenic
GIP_HUMAN_b05	D66P	7.3068542	0.6935441826557144	Pathogenic	0.61623547097941	Uncertain	Uncertain	Uncertain	Uncertain	Uncertain	Uncertain	Uncertain	Pathogenic	Pathogenic	Uncertain	Pathogenic
GIP_HUMAN_b05	D66Q	7.708984399999999	0.7158871489007143	Pathogenic	0.5967959185687729	Uncertain	Uncertain	Uncertain	Uncertain	Uncertain	Uncertain	Pathogenic	Pathogenic	Pathogenic	Uncertain	Pathogenic
GIP_HUMAN_b05	D66R	7.261352499999999	0.6905399989520745	Pathogenic	0.6186679189994829	Uncertain	Uncertain	Uncertain	Uncertain	Uncertain	Uncertain	Uncertain	Pathogenic	Pathogenic	Uncertain	Pathogenic
GIP_HUMAN_b05	D66S	7.583374000000001	0.7097659685107274	Pathogenic	0.6023610976725876	Uncertain	Uncertain	Uncertain	Uncertain	Uncertain	Uncertain	Pathogenic	Pathogenic	Pathogenic	Uncertain	Pathogenic
GIP_HUMAN_b05	D66T	7.655243	0.7133725895879236	Pathogenic	0.5991042347840344	Uncertain	Uncertain	Uncertain	Uncertain	Uncertain	Uncertain	Pathogenic	Pathogenic	Pathogenic	Uncertain	Pathogenic
GIP_HUMAN_b05	D66V	7.6466675	0.7129566035291999	Pathogenic	0.5994831164561998	Uncertain	Uncertain	Uncertain	Uncertain	Uncertain	Uncertain	Pathogenic	Pathogenic	Pathogenic	Uncertain	Pathogenic
GIP_HUMAN_b05	D66W	7.477539	0.7039805457213992	Pathogenic	0.6074537724135614	Uncertain	Uncertain	Uncertain	Uncertain	Uncertain	Uncertain	Uncertain	Pathogenic	Pathogenic	Uncertain	Pathogenic
GIP_HUMAN_b05	D66Y	7.4572754	0.702811482478813	Pathogenic	0.6084632850815709	Uncertain	Uncertain	Uncertain	Uncertain	Uncertain	Uncertain	Uncertain	Pathogenic	Pathogenic	Uncertain	Pathogenic
GIP_HUMAN_b05	K67A	7.105407700000001	0.6795324200096924	Pathogenic	0.6272214039447461	Uncertain	Uncertain	Uncertain	Uncertain	Uncertain	Uncertain	Uncertain	Pathogenic	Pathogenic	Uncertain	Pathogenic
GIP_HUMAN_b05	K67C	7.701599000000001	0.7155512122666692	Pathogenic	0.5971060973899869	Uncertain	Uncertain	Uncertain	Uncertain	Uncertain	Uncertain	Pathogenic	Pathogenic	Pathogenic	Uncertain	Pathogenic
GIP_HUMAN_b05	K67D	7.3780518	0.6980585487782197	Pathogenic	0.6125003261725028	Uncertain	Uncertain	Uncertain	Uncertain	Uncertain	Uncertain	Uncertain	Pathogenic	Pathogenic	Uncertain	Pathogenic
GIP_HUMAN_b05	K67E	7.083984399999999	0.67793194117073	Pathogenic	0.6284184857996631	Uncertain	Uncertain	Uncertain	Uncertain	Uncertain	Uncertain	Uncertain	Pathogenic	Pathogenic	Uncertain	Uncertain
GIP_HUMAN_b05	K67F	7.549988000000001	0.7080002328441244	Pathogenic	0.6039325441567337	Uncertain	Uncertain	Uncertain	Uncertain	Uncertain	Uncertain	Uncertain	Pathogenic	Pathogenic	Uncertain	Pathogenic
GIP_HUMAN_b05	K67G	7.411926299999999	0.7001260171597257	Pathogenic	0.6107574901717632	Uncertain	Uncertain	Uncertain	Uncertain	Uncertain	Uncertain	Uncertain	Pathogenic	Pathogenic	Uncertain	Pathogenic
GIP_HUMAN_b05	K67H	8.093597	0.7282594124067151	Pathogenic	0.5849823926556543	Uncertain	Uncertain	Uncertain	Uncertain	Uncertain	Uncertain	Pathogenic	Pathogenic	Pathogenic	Uncertain	Pathogenic
GIP_HUMAN_b05	K67I	7.770019500000001	0.7185408761441207	Pathogenic	0.5943261291358416	Uncertain	Uncertain	Uncertain	Uncertain	Uncertain	Uncertain	Pathogenic	Pathogenic	Pathogenic	Uncertain	Pathogenic
GIP_HUMAN_b05	K67L	7.588470500000001	0.7100305711657129	Pathogenic	0.6021243073890146	Uncertain	Uncertain	Uncertain	Uncertain	Uncertain	Uncertain	Pathogenic	Pathogenic	Pathogenic	Uncertain	Pathogenic
GIP_HUMAN_b05	K67M	7.376647999999999	0.6979717459809616	Pathogenic	0.6125730551068426	Uncertain	Uncertain	Uncertain	Uncertain	Uncertain	Uncertain	Uncertain	Pathogenic	Pathogenic	Uncertain	Pathogenic
GIP_HUMAN_b05	K67N	7.5170593	0.7062046538794413	Pathogenic	0.6055150847508928	Uncertain	Uncertain	Uncertain	Uncertain	Uncertain	Uncertain	Uncertain	Pathogenic	Pathogenic	Uncertain	Pathogenic
GIP_HUMAN_b05	K67P	7.6102295	0.7111452861849039	Pathogenic	0.6011230238900467	Uncertain	Uncertain	Uncertain	Uncertain	Uncertain	Uncertain	Pathogenic	Pathogenic	Pathogenic	Uncertain	Pathogenic
GIP_HUMAN_b05	K67Q	7.658844	0.7135460808134441	Pathogenic	0.5989459682823738	Uncertain	Uncertain	Uncertain	Uncertain	Uncertain	Uncertain	Pathogenic	Pathogenic	Pathogenic	Uncertain	Pathogenic
GIP_HUMAN_b05	K67R	7.903595	0.7235191813982675	Pathogenic	0.5895987905937627	Uncertain	Uncertain	Uncertain	Uncertain	Uncertain	Uncertain	Pathogenic	Pathogenic	Pathogenic	Uncertain	Pathogenic
GIP_HUMAN_b05	K67S	7.343048	0.6958675718641134	Pathogenic	0.6143251458555441	Uncertain	Uncertain	Uncertain	Uncertain	Uncertain	Uncertain	Uncertain	Pathogenic	Pathogenic	Uncertain	Pathogenic
GIP_HUMAN_b05	K67T	7.6520996	0.7132205692271784	Pathogenic	0.5992427935898027	Uncertain	Uncertain	Uncertain	Uncertain	Uncertain	Uncertain	Pathogenic	Pathogenic	Pathogenic	Uncertain	Pathogenic
GIP_HUMAN_b05	K67V	7.8038940000000006	0.7199154476504577	Pathogenic	0.5930331561657427	Uncertain	Uncertain	Uncertain	Uncertain	Uncertain	Uncertain	Pathogenic	Pathogenic	Pathogenic	Uncertain	Pathogenic
GIP_HUMAN_b05	K67W	7.721710000000001	0.7164586212321822	Pathogenic	0.596266988673686	Uncertain	Uncertain	Uncertain	Uncertain	Uncertain	Uncertain	Pathogenic	Pathogenic	Pathogenic	Uncertain	Pathogenic
GIP_HUMAN_b05	K67Y	7.7366333	0.7171167428827774	Pathogenic	0.5956558680902184	Uncertain	Uncertain	Uncertain	Uncertain	Uncertain	Uncertain	Pathogenic	Pathogenic	Pathogenic	Uncertain	Pathogenic
GIP_HUMAN_b05	I68A	7.4289856	0.7011473604921568	Pathogenic	0.6098890093040144	Uncertain	Uncertain	Uncertain	Uncertain	Uncertain	Uncertain	Uncertain	Pathogenic	Pathogenic	Uncertain	Pathogenic
GIP_HUMAN_b05	I68C	7.209503	0.6870033467365377	Pathogenic	0.6214773905865894	Uncertain	Uncertain	Uncertain	Uncertain	Uncertain	Uncertain	Uncertain	Pathogenic	Pathogenic	Uncertain	Pathogenic
GIP_HUMAN_b05	I68D	7.532470699999999	0.7070516221846568	Pathogenic	0.6047705455016259	Uncertain	Uncertain	Uncertain	Uncertain	Uncertain	Uncertain	Uncertain	Pathogenic	Pathogenic	Uncertain	Pathogenic
GIP_HUMAN_b05	I68E	7.6687927	0.7140217143398857	Pathogenic	0.5985113185652424	Uncertain	Uncertain	Uncertain	Uncertain	Uncertain	Uncertain	Pathogenic	Pathogenic	Pathogenic	Uncertain	Pathogenic
GIP_HUMAN_b05	I68F	7.2763367	0.6915395548284484	Pathogenic	0.6178632913179503	Uncertain	Uncertain	Uncertain	Uncertain	Uncertain	Uncertain	Uncertain	Pathogenic	Pathogenic	Uncertain	Pathogenic
GIP_HUMAN_b05	I68G	7.3816223	0.6982789255730583	Pathogenic	0.612315519799657	Uncertain	Uncertain	Uncertain	Uncertain	Uncertain	Uncertain	Uncertain	Pathogenic	Pathogenic	Uncertain	Pathogenic
GIP_HUMAN_b05	I68H	7.718567	0.7163183506536728	Pathogenic	0.5963969658062209	Uncertain	Uncertain	Uncertain	Uncertain	Uncertain	Uncertain	Pathogenic	Pathogenic	Pathogenic	Uncertain	Pathogenic
GIP_HUMAN_b05	I68K	7.2635193	0.6906851632177196	Pathogenic	0.6185513543100631	Uncertain	Uncertain	Uncertain	Uncertain	Uncertain	Uncertain	Uncertain	Pathogenic	Pathogenic	Uncertain	Pathogenic
GIP_HUMAN_b05	I68L	7.360321000000001	0.6969556373781867	Pathogenic	0.6134217593511295	Uncertain	Uncertain	Uncertain	Uncertain	Uncertain	Uncertain	Uncertain	Pathogenic	Pathogenic	Uncertain	Pathogenic
GIP_HUMAN_b05	I68M	7.1703796	0.6842541077499873	Pathogenic	0.6236211484484924	Uncertain	Uncertain	Uncertain	Uncertain	Uncertain	Uncertain	Uncertain	Pathogenic	Pathogenic	Uncertain	Pathogenic
GIP_HUMAN_b05	I68N	7.711853	0.7160167875707921	Pathogenic	0.5966760715413126	Uncertain	Uncertain	Uncertain	Uncertain	Uncertain	Uncertain	Pathogenic	Pathogenic	Pathogenic	Uncertain	Pathogenic
GIP_HUMAN_b05	I68P	7.102997	0.6793534161539675	Pathogenic	0.6273558739451587	Uncertain	Uncertain	Uncertain	Uncertain	Uncertain	Uncertain	Uncertain	Pathogenic	Pathogenic	Uncertain	Uncertain
GIP_HUMAN_b05	I68Q	7.85791	0.7219529741525852	Pathogenic	0.5910993352449175	Uncertain	Uncertain	Uncertain	Uncertain	Uncertain	Uncertain	Pathogenic	Pathogenic	Pathogenic	Uncertain	Pathogenic
GIP_HUMAN_b05	I68R	7.418213000000001	0.7005039567691922	Pathogenic	0.6104366956726777	Uncertain	Uncertain	Uncertain	Uncertain	Uncertain	Uncertain	Uncertain	Pathogenic	Pathogenic	Uncertain	Pathogenic
GIP_HUMAN_b05	I68S	6.89447	0.662767278808112	Pathogenic	0.6391828723577471	Uncertain	Uncertain	Uncertain	Uncertain	Uncertain	Uncertain	Uncertain	Pathogenic	Pathogenic	Uncertain	Uncertain
GIP_HUMAN_b05	I68T	7.288666	0.6923544621430935	Pathogenic	0.6172038375231078	Uncertain	Uncertain	Uncertain	Uncertain	Uncertain	Uncertain	Uncertain	Pathogenic	Pathogenic	Uncertain	Pathogenic
GIP_HUMAN_b05	I68V	7.2016907	0.6864599409707383	Pathogenic	0.6219039008080371	Uncertain	Uncertain	Uncertain	Uncertain	Uncertain	Uncertain	Uncertain	Pathogenic	Pathogenic	Uncertain	Pathogenic
GIP_HUMAN_b05	I68W	7.7633057	0.7182599310320564	Pathogenic	0.5945892457303475	Uncertain	Uncertain	Uncertain	Uncertain	Uncertain	Uncertain	Pathogenic	Pathogenic	Pathogenic	Uncertain	Pathogenic
GIP_HUMAN_b05	I68Y	7.286834700000001	0.692233852689915	Pathogenic	0.6173016357103855	Uncertain	Uncertain	Uncertain	Uncertain	Uncertain	Uncertain	Uncertain	Pathogenic	Pathogenic	Uncertain	Pathogenic
GIP_HUMAN_b05	H69A	1.6369018999999998	0.1298453142409167	Benign	0.3860925492228374	Uncertain	Uncertain	Uncertain	Benign	Benign	Benign	Benign	Benign	Benign	Uncertain	Benign
GIP_HUMAN_b05	H69C	2.3643494	0.15444545728714615	Benign	0.4303433052723269	Uncertain	Uncertain	Uncertain	Benign	Benign	Benign	Benign	Benign	Benign	Uncertain	Benign
GIP_HUMAN_b05	H69D	2.108551	0.14532083232922496	Benign	0.4145059900371274	Uncertain	Uncertain	Uncertain	Benign	Benign	Benign	Benign	Benign	Benign	Uncertain	Benign
GIP_HUMAN_b05	H69E	1.8760376	0.13747795086743528	Benign	0.4003586855343063	Uncertain	Uncertain	Uncertain	Benign	Benign	Benign	Benign	Benign	Benign	Uncertain	Benign
GIP_HUMAN_b05	H69F	2.2716675	0.1510783250568804	Benign	0.4245750006119987	Uncertain	Uncertain	Uncertain	Benign	Benign	Benign	Benign	Benign	Benign	Uncertain	Benign
GIP_HUMAN_b05	H69G	1.7434998	0.13319431188188108	Benign	0.392414162921195	Uncertain	Uncertain	Uncertain	Benign	Benign	Benign	Benign	Benign	Benign	Uncertain	Benign
GIP_HUMAN_b05	H69I	1.9544983	0.1400773229209806	Benign	0.4051038237613663	Uncertain	Uncertain	Uncertain	Benign	Benign	Benign	Benign	Benign	Benign	Uncertain	Benign
GIP_HUMAN_b05	H69K	2.1020203	0.14509474741636333	Benign	0.4141052109493618	Uncertain	Uncertain	Uncertain	Benign	Benign	Benign	Benign	Benign	Benign	Uncertain	Benign
GIP_HUMAN_b05	H69L	2.092926	0.14478047746747044	Benign	0.413547422257475	Uncertain	Uncertain	Uncertain	Benign	Benign	Benign	Benign	Benign	Benign	Uncertain	Benign
GIP_HUMAN_b05	H69M	0.38497925	0.09641748289843992	Benign	0.3171393054718922	Uncertain	Uncertain	Benign	Benign	Benign	Benign	Benign	Benign	Benign	Benign	Benign
GIP_HUMAN_b05	H69N	1.9393310000000001	0.13957111852041154	Benign	0.4041841762954676	Uncertain	Uncertain	Uncertain	Benign	Benign	Benign	Benign	Benign	Benign	Uncertain	Benign
GIP_HUMAN_b05	H69P	1.6448975	0.1300935710642345	Benign	0.38656454232375936	Uncertain	Uncertain	Uncertain	Benign	Benign	Benign	Benign	Benign	Benign	Uncertain	Benign
GIP_HUMAN_b05	H69Q	2.0635986	0.14377147748937427	Benign	0.4117511783742847	Uncertain	Uncertain	Uncertain	Benign	Benign	Benign	Benign	Benign	Benign	Uncertain	Benign
GIP_HUMAN_b05	H69R	-4.6271667	0.03312240996655584	Benign	0.14543381288343646	Benign	Benign	Benign	Benign	Benign	Benign	Benign	Benign	Benign	Benign	Benign
GIP_HUMAN_b05	H69S	1.5339049999999999	0.12668952829170774	Benign	0.3800448323839252	Uncertain	Uncertain	Benign	Benign	Benign	Benign	Benign	Benign	Benign	Uncertain	Benign
GIP_HUMAN_b05	H69T	2.1463623	0.14663647981020506	Benign	0.4168300800653664	Uncertain	Uncertain	Uncertain	Benign	Benign	Benign	Benign	Benign	Benign	Uncertain	Benign
GIP_HUMAN_b05	H69V	1.7492981	0.1333789227774289	Benign	0.3927597926560554	Uncertain	Uncertain	Uncertain	Benign	Benign	Benign	Benign	Benign	Benign	Uncertain	Benign
GIP_HUMAN_b05	H69W	2.1403809	0.1464275982818231	Benign	0.41646201744724576	Uncertain	Uncertain	Uncertain	Benign	Benign	Benign	Benign	Benign	Benign	Uncertain	Benign
GIP_HUMAN_b05	H69Y	1.9062805	0.13847424770991015	Benign	0.4021841052294848	Uncertain	Uncertain	Uncertain	Benign	Benign	Benign	Benign	Benign	Benign	Uncertain	Benign
GIP_HUMAN_b05	Q70A	7.199341	0.6862959589867579	Pathogenic	0.6220323380299394	Uncertain	Uncertain	Uncertain	Uncertain	Uncertain	Uncertain	Uncertain	Pathogenic	Pathogenic	Uncertain	Pathogenic
GIP_HUMAN_b05	Q70C	7.5737915	0.7092648908874633	Pathogenic	0.6028085759676486	Uncertain	Uncertain	Uncertain	Uncertain	Uncertain	Uncertain	Pathogenic	Pathogenic	Pathogenic	Uncertain	Pathogenic
GIP_HUMAN_b05	Q70D	7.532470699999999	0.7070516221846568	Pathogenic	0.6047705455016259	Uncertain	Uncertain	Uncertain	Uncertain	Uncertain	Uncertain	Uncertain	Pathogenic	Pathogenic	Uncertain	Pathogenic
GIP_HUMAN_b05	Q70E	8.342041	0.7289393527795818	Pathogenic	0.5843109323358462	Uncertain	Uncertain	Uncertain	Uncertain	Uncertain	Uncertain	Pathogenic	Pathogenic	Pathogenic	Uncertain	Pathogenic
GIP_HUMAN_b05	Q70F	7.439789	0.7017872359620618	Pathogenic	0.6093423669164713	Uncertain	Uncertain	Uncertain	Uncertain	Uncertain	Uncertain	Uncertain	Pathogenic	Pathogenic	Uncertain	Pathogenic
GIP_HUMAN_b05	Q70G	7.663696300000001	0.7137787397835393	Pathogenic	0.5987334951394101	Uncertain	Uncertain	Uncertain	Uncertain	Uncertain	Uncertain	Pathogenic	Pathogenic	Pathogenic	Uncertain	Pathogenic
GIP_HUMAN_b05	Q70H	7.431762700000001	0.7013123598479925	Pathogenic	0.6097482382502616	Uncertain	Uncertain	Uncertain	Uncertain	Uncertain	Uncertain	Uncertain	Pathogenic	Pathogenic	Uncertain	Pathogenic
GIP_HUMAN_b05	Q70I	7.514435000000001	0.7060592827715508	Pathogenic	0.6056425274374201	Uncertain	Uncertain	Uncertain	Uncertain	Uncertain	Uncertain	Uncertain	Pathogenic	Pathogenic	Uncertain	Pathogenic
GIP_HUMAN_b05	Q70K	7.6657715	0.7138778485541271	Pathogenic	0.598642904722803	Uncertain	Uncertain	Uncertain	Uncertain	Uncertain	Uncertain	Pathogenic	Pathogenic	Pathogenic	Uncertain	Pathogenic
GIP_HUMAN_b05	Q70L	7.344055	0.6959313735530146	Pathogenic	0.6142723278260018	Uncertain	Uncertain	Uncertain	Uncertain	Uncertain	Uncertain	Uncertain	Pathogenic	Pathogenic	Uncertain	Pathogenic
GIP_HUMAN_b05	Q70M	7.8243713	0.7207107221694294	Pathogenic	0.5922808142024365	Uncertain	Uncertain	Uncertain	Uncertain	Uncertain	Uncertain	Pathogenic	Pathogenic	Pathogenic	Uncertain	Pathogenic
GIP_HUMAN_b05	Q70N	7.979064999999999	0.7257645965728894	Pathogenic	0.5874261100642286	Uncertain	Uncertain	Uncertain	Uncertain	Uncertain	Uncertain	Pathogenic	Pathogenic	Pathogenic	Uncertain	Pathogenic
GIP_HUMAN_b05	Q70P	7.4754944000000005	0.7038634618856963	Pathogenic	0.6075551722424944	Uncertain	Uncertain	Uncertain	Uncertain	Uncertain	Uncertain	Uncertain	Pathogenic	Pathogenic	Uncertain	Pathogenic
GIP_HUMAN_b05	Q70R	7.329071000000001	0.6949773108105415	Pathogenic	0.615060140053073	Uncertain	Uncertain	Uncertain	Uncertain	Uncertain	Uncertain	Uncertain	Pathogenic	Pathogenic	Uncertain	Pathogenic
GIP_HUMAN_b05	Q70S	7.1557617	0.6832089001204381	Pathogenic	0.6244269764978816	Uncertain	Uncertain	Uncertain	Uncertain	Uncertain	Uncertain	Uncertain	Pathogenic	Pathogenic	Uncertain	Pathogenic
GIP_HUMAN_b05	Q70T	7.686432000000001	0.7148515921705081	Pathogenic	0.5977502950793305	Uncertain	Uncertain	Uncertain	Uncertain	Uncertain	Uncertain	Pathogenic	Pathogenic	Pathogenic	Uncertain	Pathogenic
GIP_HUMAN_b05	Q70V	7.6948240000000006	0.7152403046749627	Pathogenic	0.5973926722189866	Uncertain	Uncertain	Uncertain	Uncertain	Uncertain	Uncertain	Pathogenic	Pathogenic	Pathogenic	Uncertain	Pathogenic
GIP_HUMAN_b05	Q70W	7.396789599999999	0.6992086289164349	Pathogenic	0.6115333387139461	Uncertain	Uncertain	Uncertain	Uncertain	Uncertain	Uncertain	Uncertain	Pathogenic	Pathogenic	Uncertain	Pathogenic
GIP_HUMAN_b05	Q70Y	7.8016663	0.7198272883390247	Pathogenic	0.593116363008514	Uncertain	Uncertain	Uncertain	Uncertain	Uncertain	Uncertain	Pathogenic	Pathogenic	Pathogenic	Uncertain	Pathogenic
GIP_HUMAN_b05	Q71A	6.5315247	0.6274378691608637	Pathogenic	0.6603052222256045	Uncertain	Uncertain	Uncertain	Uncertain	Uncertain	Uncertain	Uncertain	Uncertain	Pathogenic	Uncertain	Uncertain
GIP_HUMAN_b05	Q71C	6.761657700000001	0.6509315171918884	Pathogenic	0.6468680855006561	Uncertain	Uncertain	Uncertain	Uncertain	Uncertain	Uncertain	Uncertain	Pathogenic	Pathogenic	Uncertain	Uncertain
GIP_HUMAN_b05	Q71D	7.331421000000001	0.6951276067336737	Pathogenic	0.6149363191227265	Uncertain	Uncertain	Uncertain	Uncertain	Uncertain	Uncertain	Uncertain	Pathogenic	Pathogenic	Uncertain	Pathogenic
GIP_HUMAN_b05	Q71E	7.193237299999999	0.6858688174507037	Pathogenic	0.6223663059920064	Uncertain	Uncertain	Uncertain	Uncertain	Uncertain	Uncertain	Uncertain	Pathogenic	Pathogenic	Uncertain	Pathogenic
GIP_HUMAN_b05	Q71F	6.7634583	0.6510995123868755	Pathogenic	0.6467633394861213	Uncertain	Uncertain	Uncertain	Uncertain	Uncertain	Uncertain	Uncertain	Pathogenic	Pathogenic	Uncertain	Uncertain
GIP_HUMAN_b05	Q71G	6.6320496	0.6382262098671414	Pathogenic	0.6544319469459825	Uncertain	Uncertain	Uncertain	Uncertain	Uncertain	Uncertain	Uncertain	Uncertain	Pathogenic	Uncertain	Uncertain
GIP_HUMAN_b05	Q71H	4.854095500000001	0.29817708820556993	Benign	0.609311831675215	Uncertain	Uncertain	Uncertain	Uncertain	Uncertain	Uncertain	Uncertain	Benign	Benign	Uncertain	Benign
GIP_HUMAN_b05	Q71I	6.9162292	0.6646056337083048	Pathogenic	0.6379332196048282	Uncertain	Uncertain	Uncertain	Uncertain	Uncertain	Uncertain	Uncertain	Pathogenic	Pathogenic	Uncertain	Uncertain
GIP_HUMAN_b05	Q71K	6.472931	0.6207145280220805	Pathogenic	0.6637132468647735	Uncertain	Uncertain	Uncertain	Uncertain	Uncertain	Uncertain	Uncertain	Uncertain	Pathogenic	Uncertain	Uncertain
GIP_HUMAN_b05	Q71L	7.1461179999999995	0.6825139524310987	Pathogenic	0.6249599689122882	Uncertain	Uncertain	Uncertain	Uncertain	Uncertain	Uncertain	Uncertain	Pathogenic	Pathogenic	Uncertain	Pathogenic
GIP_HUMAN_b05	Q71M	7.1071167	0.6796591527725604	Pathogenic	0.6271261117010863	Uncertain	Uncertain	Uncertain	Uncertain	Uncertain	Uncertain	Uncertain	Pathogenic	Pathogenic	Uncertain	Pathogenic
GIP_HUMAN_b05	Q71N	6.8951720000000005	0.662827007701531	Pathogenic	0.6391425085106116	Uncertain	Uncertain	Uncertain	Uncertain	Uncertain	Uncertain	Uncertain	Pathogenic	Pathogenic	Uncertain	Uncertain
GIP_HUMAN_b05	Q71P	6.439148	0.6166774451619057	Pathogenic	0.6656672753875386	Uncertain	Uncertain	Uncertain	Uncertain	Uncertain	Uncertain	Uncertain	Uncertain	Pathogenic	Uncertain	Uncertain
GIP_HUMAN_b05	Q71R	6.6477966	0.6398380777065128	Pathogenic	0.653511302180865	Uncertain	Uncertain	Uncertain	Uncertain	Uncertain	Uncertain	Uncertain	Uncertain	Pathogenic	Uncertain	Uncertain
GIP_HUMAN_b05	Q71S	6.7447815	0.6493462305590845	Pathogenic	0.6478504088488679	Uncertain	Uncertain	Uncertain	Uncertain	Uncertain	Uncertain	Uncertain	Pathogenic	Pathogenic	Uncertain	Uncertain
GIP_HUMAN_b05	Q71T	6.8659362999999995	0.6603153883466459	Pathogenic	0.6408260609462888	Uncertain	Uncertain	Uncertain	Uncertain	Uncertain	Uncertain	Uncertain	Pathogenic	Pathogenic	Uncertain	Uncertain
GIP_HUMAN_b05	Q71V	7.207092299999999	0.6868359594130409	Pathogenic	0.6216089164288319	Uncertain	Uncertain	Uncertain	Uncertain	Uncertain	Uncertain	Uncertain	Pathogenic	Pathogenic	Uncertain	Pathogenic
GIP_HUMAN_b05	Q71W	7.466949499999999	0.7033720102826082	Pathogenic	0.6079800740550756	Uncertain	Uncertain	Uncertain	Uncertain	Uncertain	Uncertain	Uncertain	Pathogenic	Pathogenic	Uncertain	Pathogenic
GIP_HUMAN_b05	Q71Y	6.5773315000000006	0.6324646399251661	Pathogenic	0.6576309161538176	Uncertain	Uncertain	Uncertain	Uncertain	Uncertain	Uncertain	Uncertain	Uncertain	Pathogenic	Uncertain	Uncertain
GIP_HUMAN_b05	D72A	6.790344	0.6535821852761243	Pathogenic	0.6452008788074597	Uncertain	Uncertain	Uncertain	Uncertain	Uncertain	Uncertain	Uncertain	Pathogenic	Pathogenic	Uncertain	Uncertain
GIP_HUMAN_b05	D72C	6.623413	0.637333596095487	Pathogenic	0.6549369354980576	Uncertain	Uncertain	Uncertain	Uncertain	Uncertain	Uncertain	Uncertain	Uncertain	Pathogenic	Uncertain	Uncertain
GIP_HUMAN_b05	D72E	3.7774657999999994	0.21502937254496413	Benign	0.5205444207074263	Uncertain	Uncertain	Uncertain	Uncertain	Uncertain	Benign	Benign	Benign	Benign	Uncertain	Benign
GIP_HUMAN_b05	D72F	6.388153	0.6103441037237399	Pathogenic	0.6685939161659371	Uncertain	Uncertain	Uncertain	Uncertain	Uncertain	Uncertain	Uncertain	Uncertain	Pathogenic	Uncertain	Uncertain
GIP_HUMAN_b05	D72G	6.5696716	0.6316373815419234	Pathogenic	0.6580784843906885	Uncertain	Uncertain	Uncertain	Uncertain	Uncertain	Uncertain	Uncertain	Uncertain	Pathogenic	Uncertain	Uncertain
GIP_HUMAN_b05	D72H	6.728821000000001	0.6478288066415125	Pathogenic	0.648780342073944	Uncertain	Uncertain	Uncertain	Uncertain	Uncertain	Uncertain	Uncertain	Uncertain	Pathogenic	Uncertain	Uncertain
GIP_HUMAN_b05	D72I	6.9127197	0.6643109346201423	Pathogenic	0.6381345656352236	Uncertain	Uncertain	Uncertain	Uncertain	Uncertain	Uncertain	Uncertain	Pathogenic	Pathogenic	Uncertain	Uncertain
GIP_HUMAN_b05	D72K	6.5995482999999995	0.6348347852820497	Pathogenic	0.6563322957037008	Uncertain	Uncertain	Uncertain	Uncertain	Uncertain	Uncertain	Uncertain	Uncertain	Pathogenic	Uncertain	Uncertain
GIP_HUMAN_b05	D72L	6.4008484	0.6119487327571242	Pathogenic	0.6678684086403666	Uncertain	Uncertain	Uncertain	Uncertain	Uncertain	Uncertain	Uncertain	Uncertain	Pathogenic	Uncertain	Uncertain
GIP_HUMAN_b05	D72M	6.5405273	0.6284411414463427	Pathogenic	0.6597801219839683	Uncertain	Uncertain	Uncertain	Uncertain	Uncertain	Uncertain	Uncertain	Uncertain	Pathogenic	Uncertain	Uncertain
GIP_HUMAN_b05	D72N	6.907501	0.6638714329334355	Pathogenic	0.6384341210960703	Uncertain	Uncertain	Uncertain	Uncertain	Uncertain	Uncertain	Uncertain	Pathogenic	Pathogenic	Uncertain	Uncertain
GIP_HUMAN_b05	D72P	7.211120599999999	0.6871155173169253	Pathogenic	0.6213891787999518	Uncertain	Uncertain	Uncertain	Uncertain	Uncertain	Uncertain	Uncertain	Pathogenic	Pathogenic	Uncertain	Pathogenic
GIP_HUMAN_b05	D72Q	6.534149	0.6277311199827248	Pathogenic	0.6601521839616087	Uncertain	Uncertain	Uncertain	Uncertain	Uncertain	Uncertain	Uncertain	Uncertain	Pathogenic	Uncertain	Uncertain
GIP_HUMAN_b05	D72R	7.089813	0.6783695547627384	Pathogenic	0.6280923383452394	Uncertain	Uncertain	Uncertain	Uncertain	Uncertain	Uncertain	Uncertain	Pathogenic	Pathogenic	Uncertain	Uncertain
GIP_HUMAN_b05	D72S	6.699524	0.6449961405814186	Pathogenic	0.6504893139369371	Uncertain	Uncertain	Uncertain	Uncertain	Uncertain	Uncertain	Uncertain	Uncertain	Pathogenic	Uncertain	Uncertain
GIP_HUMAN_b05	D72T	6.800659	0.6545221006373146	Pathogenic	0.6446022474305284	Uncertain	Uncertain	Uncertain	Uncertain	Uncertain	Uncertain	Uncertain	Pathogenic	Pathogenic	Uncertain	Uncertain
GIP_HUMAN_b05	D72V	6.973053	0.6692832562389479	Pathogenic	0.6346850616198443	Uncertain	Uncertain	Uncertain	Uncertain	Uncertain	Uncertain	Uncertain	Pathogenic	Pathogenic	Uncertain	Uncertain
GIP_HUMAN_b05	D72W	7.013977000000001	0.672546046201046	Pathogenic	0.632360885274933	Uncertain	Uncertain	Uncertain	Uncertain	Uncertain	Uncertain	Uncertain	Pathogenic	Pathogenic	Uncertain	Uncertain
GIP_HUMAN_b05	D72Y	6.3958435	0.6113183991444777	Pathogenic	0.6681546961503835	Uncertain	Uncertain	Uncertain	Uncertain	Uncertain	Uncertain	Uncertain	Uncertain	Pathogenic	Uncertain	Uncertain
GIP_HUMAN_b05	F73A	7.4216003	0.7007068411200832	Pathogenic	0.6102642069696801	Uncertain	Uncertain	Uncertain	Uncertain	Uncertain	Uncertain	Uncertain	Pathogenic	Pathogenic	Uncertain	Pathogenic
GIP_HUMAN_b05	F73C	7.6138916	0.7113304879066296	Pathogenic	0.6009560823619999	Uncertain	Uncertain	Uncertain	Uncertain	Uncertain	Uncertain	Pathogenic	Pathogenic	Pathogenic	Uncertain	Pathogenic
GIP_HUMAN_b05	F73D	6.9614259999999994	0.6683403079110402	Pathogenic	0.6353477808723188	Uncertain	Uncertain	Uncertain	Uncertain	Uncertain	Uncertain	Uncertain	Pathogenic	Pathogenic	Uncertain	Uncertain
GIP_HUMAN_b05	F73E	7.6342163	0.7123455737948112	Pathogenic	0.600038111650981	Uncertain	Uncertain	Uncertain	Uncertain	Uncertain	Uncertain	Pathogenic	Pathogenic	Pathogenic	Uncertain	Pathogenic
GIP_HUMAN_b05	F73G	7.1629333	0.6837229137164926	Pathogenic	0.6240313166365675	Uncertain	Uncertain	Uncertain	Uncertain	Uncertain	Uncertain	Uncertain	Pathogenic	Pathogenic	Uncertain	Pathogenic
GIP_HUMAN_b05	F73H	7.2039184999999994	0.6866151840409469	Pathogenic	0.621782193126734	Uncertain	Uncertain	Uncertain	Uncertain	Uncertain	Uncertain	Uncertain	Pathogenic	Pathogenic	Uncertain	Pathogenic
GIP_HUMAN_b05	F73I	7.269195599999999	0.6910644469952265	Pathogenic	0.6182463296226894	Uncertain	Uncertain	Uncertain	Uncertain	Uncertain	Uncertain	Uncertain	Pathogenic	Pathogenic	Uncertain	Pathogenic
GIP_HUMAN_b05	F73K	7.081024	0.6777090475542569	Pathogenic	0.6285842681982614	Uncertain	Uncertain	Uncertain	Uncertain	Uncertain	Uncertain	Uncertain	Pathogenic	Pathogenic	Uncertain	Uncertain
GIP_HUMAN_b05	F73L	7.694793700000001	0.7152389083452553	Pathogenic	0.597393958196057	Uncertain	Uncertain	Uncertain	Uncertain	Uncertain	Uncertain	Pathogenic	Pathogenic	Pathogenic	Uncertain	Pathogenic
GIP_HUMAN_b05	F73M	7.262726	0.6906320407138047	Pathogenic	0.6185940223117907	Uncertain	Uncertain	Uncertain	Uncertain	Uncertain	Uncertain	Uncertain	Pathogenic	Pathogenic	Uncertain	Pathogenic
GIP_HUMAN_b05	F73N	7.219817999999999	0.6877165968614718	Pathogenic	0.620915487969681	Uncertain	Uncertain	Uncertain	Uncertain	Uncertain	Uncertain	Uncertain	Pathogenic	Pathogenic	Uncertain	Pathogenic
GIP_HUMAN_b05	F73P	7.8441467000000005	0.7214524087436341	Pathogenic	0.5915763357296757	Uncertain	Uncertain	Uncertain	Uncertain	Uncertain	Uncertain	Pathogenic	Pathogenic	Pathogenic	Uncertain	Pathogenic
GIP_HUMAN_b05	F73Q	7.604309	0.7108443970889299	Pathogenic	0.6013938904752558	Uncertain	Uncertain	Uncertain	Uncertain	Uncertain	Uncertain	Pathogenic	Pathogenic	Pathogenic	Uncertain	Pathogenic
GIP_HUMAN_b05	F73R	7.73053	0.7168491698671795	Pathogenic	0.5959045892437467	Uncertain	Uncertain	Uncertain	Uncertain	Uncertain	Uncertain	Pathogenic	Pathogenic	Pathogenic	Uncertain	Pathogenic
GIP_HUMAN_b05	F73S	7.404297	0.6996649357627138	Pathogenic	0.6111479340181981	Uncertain	Uncertain	Uncertain	Uncertain	Uncertain	Uncertain	Uncertain	Pathogenic	Pathogenic	Uncertain	Pathogenic
GIP_HUMAN_b05	F73T	7.182372999999999	0.6851043236009681	Pathogenic	0.6229619249286531	Uncertain	Uncertain	Uncertain	Uncertain	Uncertain	Uncertain	Uncertain	Pathogenic	Pathogenic	Uncertain	Pathogenic
GIP_HUMAN_b05	F73V	7.368225	0.6974490451097791	Pathogenic	0.6130102518893501	Uncertain	Uncertain	Uncertain	Uncertain	Uncertain	Uncertain	Uncertain	Pathogenic	Pathogenic	Uncertain	Pathogenic
GIP_HUMAN_b05	F73W	7.5775757	0.7094633251174507	Pathogenic	0.6026315135588679	Uncertain	Uncertain	Uncertain	Uncertain	Uncertain	Uncertain	Pathogenic	Pathogenic	Pathogenic	Uncertain	Pathogenic
GIP_HUMAN_b05	F73Y	7.7578735	0.7180305937987179	Pathogenic	0.5948037402726198	Uncertain	Uncertain	Uncertain	Uncertain	Uncertain	Uncertain	Pathogenic	Pathogenic	Pathogenic	Uncertain	Pathogenic
GIP_HUMAN_b05	V74A	7.957184	0.7251595267532318	Pathogenic	0.5880140682016544	Uncertain	Uncertain	Uncertain	Uncertain	Uncertain	Uncertain	Pathogenic	Pathogenic	Pathogenic	Uncertain	Pathogenic
GIP_HUMAN_b05	V74C	7.717071499999999	0.716251405508211	Pathogenic	0.596458964195559	Uncertain	Uncertain	Uncertain	Uncertain	Uncertain	Uncertain	Pathogenic	Pathogenic	Pathogenic	Uncertain	Pathogenic
GIP_HUMAN_b05	V74D	7.956024	0.7251263758181357	Pathogenic	0.5880462285095838	Uncertain	Uncertain	Uncertain	Uncertain	Uncertain	Uncertain	Pathogenic	Pathogenic	Pathogenic	Uncertain	Pathogenic
GIP_HUMAN_b05	V74E	7.389404300000001	0.6987572403475962	Pathogenic	0.611913615277383	Uncertain	Uncertain	Uncertain	Uncertain	Uncertain	Uncertain	Uncertain	Pathogenic	Pathogenic	Uncertain	Pathogenic
GIP_HUMAN_b05	V74F	7.949066	0.724925290968229	Pathogenic	0.5882411863346628	Uncertain	Uncertain	Uncertain	Uncertain	Uncertain	Uncertain	Pathogenic	Pathogenic	Pathogenic	Uncertain	Pathogenic
GIP_HUMAN_b05	V74G	7.681792999999999	0.7146350187663362	Pathogenic	0.5979492251205419	Uncertain	Uncertain	Uncertain	Uncertain	Uncertain	Uncertain	Pathogenic	Pathogenic	Pathogenic	Uncertain	Pathogenic
GIP_HUMAN_b05	V74H	8.066680999999999	0.7277802338508345	Pathogenic	0.5854541914804395	Uncertain	Uncertain	Uncertain	Uncertain	Uncertain	Uncertain	Pathogenic	Pathogenic	Pathogenic	Uncertain	Pathogenic
GIP_HUMAN_b05	V74I	7.507477000000001	0.7056722432306852	Pathogenic	0.6059813375515137	Uncertain	Uncertain	Uncertain	Uncertain	Uncertain	Uncertain	Uncertain	Pathogenic	Pathogenic	Uncertain	Pathogenic
GIP_HUMAN_b05	V74K	7.444946300000001	0.7020907953002513	Pathogenic	0.6090823536351772	Uncertain	Uncertain	Uncertain	Uncertain	Uncertain	Uncertain	Uncertain	Pathogenic	Pathogenic	Uncertain	Pathogenic
GIP_HUMAN_b05	V74L	8.137238	0.7288849567361857	Pathogenic	0.5843647360229006	Uncertain	Uncertain	Uncertain	Uncertain	Uncertain	Uncertain	Pathogenic	Pathogenic	Pathogenic	Uncertain	Pathogenic
GIP_HUMAN_b05	V74M	7.6368713	0.7124765602185867	Pathogenic	0.5999192908599935	Uncertain	Uncertain	Uncertain	Uncertain	Uncertain	Uncertain	Pathogenic	Pathogenic	Pathogenic	Uncertain	Pathogenic
GIP_HUMAN_b05	V74N	8.036194	0.7271557225024121	Pathogenic	0.5860673454976001	Uncertain	Uncertain	Uncertain	Uncertain	Uncertain	Uncertain	Pathogenic	Pathogenic	Pathogenic	Uncertain	Pathogenic
GIP_HUMAN_b05	V74P	7.7886353	0.7193052390223189	Pathogenic	0.5936082959675771	Uncertain	Uncertain	Uncertain	Uncertain	Uncertain	Uncertain	Pathogenic	Pathogenic	Pathogenic	Uncertain	Pathogenic
GIP_HUMAN_b05	V74Q	7.717743	0.7162814808605027	Pathogenic	0.5964311139198479	Uncertain	Uncertain	Uncertain	Uncertain	Uncertain	Uncertain	Pathogenic	Pathogenic	Pathogenic	Uncertain	Pathogenic
GIP_HUMAN_b05	V74R	7.5990906	0.7105776859458548	Pathogenic	0.6016336210978797	Uncertain	Uncertain	Uncertain	Uncertain	Uncertain	Uncertain	Pathogenic	Pathogenic	Pathogenic	Uncertain	Pathogenic
GIP_HUMAN_b05	V74S	7.85376	0.7218034093790506	Pathogenic	0.5912419897144041	Uncertain	Uncertain	Uncertain	Uncertain	Uncertain	Uncertain	Pathogenic	Pathogenic	Pathogenic	Uncertain	Pathogenic
GIP_HUMAN_b05	V74T	7.9013367	0.7234452944624614	Pathogenic	0.5896698551180941	Uncertain	Uncertain	Uncertain	Uncertain	Uncertain	Uncertain	Pathogenic	Pathogenic	Pathogenic	Uncertain	Pathogenic
GIP_HUMAN_b05	V74W	8.279175	0.7294758934628864	Pathogenic	0.5837794317828787	Uncertain	Uncertain	Uncertain	Uncertain	Uncertain	Uncertain	Pathogenic	Pathogenic	Pathogenic	Uncertain	Pathogenic
GIP_HUMAN_b05	V74Y	7.544647	0.7077126021488476	Pathogenic	0.6041870961439686	Uncertain	Uncertain	Uncertain	Uncertain	Uncertain	Uncertain	Uncertain	Pathogenic	Pathogenic	Uncertain	Pathogenic
GIP_HUMAN_b05	N75A	7.5351257	0.7071963660038394	Pathogenic	0.604642960091244	Uncertain	Uncertain	Uncertain	Uncertain	Uncertain	Uncertain	Uncertain	Pathogenic	Pathogenic	Uncertain	Pathogenic
GIP_HUMAN_b05	N75C	7.463806	0.7031903527126535	Pathogenic	0.6081368394237496	Uncertain	Uncertain	Uncertain	Uncertain	Uncertain	Uncertain	Uncertain	Pathogenic	Pathogenic	Uncertain	Pathogenic
GIP_HUMAN_b05	N75D	6.8883057	0.6622415823113847	Pathogenic	0.6395374414696219	Uncertain	Uncertain	Uncertain	Uncertain	Uncertain	Uncertain	Uncertain	Pathogenic	Pathogenic	Uncertain	Uncertain
GIP_HUMAN_b05	N75E	7.404175	0.699657541025732	Pathogenic	0.6111541876380421	Uncertain	Uncertain	Uncertain	Uncertain	Uncertain	Uncertain	Uncertain	Pathogenic	Pathogenic	Uncertain	Pathogenic
GIP_HUMAN_b05	N75F	7.210418700000001	0.6870668594485436	Pathogenic	0.6214274508996883	Uncertain	Uncertain	Uncertain	Uncertain	Uncertain	Uncertain	Uncertain	Pathogenic	Pathogenic	Uncertain	Pathogenic
GIP_HUMAN_b05	N75G	7.3428345	0.6958540390361541	Pathogenic	0.6143363464924299	Uncertain	Uncertain	Uncertain	Uncertain	Uncertain	Uncertain	Uncertain	Pathogenic	Pathogenic	Uncertain	Pathogenic
GIP_HUMAN_b05	N75H	7.167511	0.6840497735582074	Pathogenic	0.623779082180475	Uncertain	Uncertain	Uncertain	Uncertain	Uncertain	Uncertain	Uncertain	Pathogenic	Pathogenic	Uncertain	Pathogenic
GIP_HUMAN_b05	N75I	6.9380493	0.6664225712984416	Pathogenic	0.6366832282667039	Uncertain	Uncertain	Uncertain	Uncertain	Uncertain	Uncertain	Uncertain	Pathogenic	Pathogenic	Uncertain	Uncertain
GIP_HUMAN_b05	N75K	7.7566223	0.7179775156300212	Pathogenic	0.5948533462015482	Uncertain	Uncertain	Uncertain	Uncertain	Uncertain	Uncertain	Pathogenic	Pathogenic	Pathogenic	Uncertain	Pathogenic
GIP_HUMAN_b05	N75L	7.264374	0.6907423657094025	Pathogenic	0.6185053944917037	Uncertain	Uncertain	Uncertain	Uncertain	Uncertain	Uncertain	Uncertain	Pathogenic	Pathogenic	Uncertain	Pathogenic
GIP_HUMAN_b05	N75M	7.2682495	0.6910013300533059	Pathogenic	0.6182971357681635	Uncertain	Uncertain	Uncertain	Uncertain	Uncertain	Uncertain	Uncertain	Pathogenic	Pathogenic	Uncertain	Pathogenic
GIP_HUMAN_b05	N75P	7.2592163	0.6903966784645712	Pathogenic	0.6187829064227124	Uncertain	Uncertain	Uncertain	Uncertain	Uncertain	Uncertain	Uncertain	Pathogenic	Pathogenic	Uncertain	Pathogenic
GIP_HUMAN_b05	N75Q	7.2191772	0.6876724278145409	Pathogenic	0.6209503533758318	Uncertain	Uncertain	Uncertain	Uncertain	Uncertain	Uncertain	Uncertain	Pathogenic	Pathogenic	Uncertain	Pathogenic
GIP_HUMAN_b05	N75R	6.9902954	0.6706685226970998	Pathogenic	0.6337041869006053	Uncertain	Uncertain	Uncertain	Uncertain	Uncertain	Uncertain	Uncertain	Pathogenic	Pathogenic	Uncertain	Uncertain
GIP_HUMAN_b05	N75S	7.4711914	0.7036164079317241	Pathogenic	0.6077689162167776	Uncertain	Uncertain	Uncertain	Uncertain	Uncertain	Uncertain	Uncertain	Pathogenic	Pathogenic	Uncertain	Pathogenic
GIP_HUMAN_b05	N75T	6.958099400000001	0.6680691992505192	Pathogenic	0.6355375777053637	Uncertain	Uncertain	Uncertain	Uncertain	Uncertain	Uncertain	Uncertain	Pathogenic	Pathogenic	Uncertain	Uncertain
GIP_HUMAN_b05	N75V	7.139496	0.6820342556523575	Pathogenic	0.6253265735848537	Uncertain	Uncertain	Uncertain	Uncertain	Uncertain	Uncertain	Uncertain	Pathogenic	Pathogenic	Uncertain	Pathogenic
GIP_HUMAN_b05	N75W	7.083008	0.6778584729810841	Pathogenic	0.6284731546388608	Uncertain	Uncertain	Uncertain	Uncertain	Uncertain	Uncertain	Uncertain	Pathogenic	Pathogenic	Uncertain	Uncertain
GIP_HUMAN_b05	N75Y	7.088775599999999	0.6782917856683515	Pathogenic	0.6281503627059511	Uncertain	Uncertain	Uncertain	Uncertain	Uncertain	Uncertain	Uncertain	Pathogenic	Pathogenic	Uncertain	Uncertain
GIP_HUMAN_b05	W76A	7.340210000000001	0.695687516138407	Pathogenic	0.6144741007004079	Uncertain	Uncertain	Uncertain	Uncertain	Uncertain	Uncertain	Uncertain	Pathogenic	Pathogenic	Uncertain	Pathogenic
GIP_HUMAN_b05	W76C	7.13916	0.6820098614530903	Pathogenic	0.6253451883101275	Uncertain	Uncertain	Uncertain	Uncertain	Uncertain	Uncertain	Uncertain	Pathogenic	Pathogenic	Uncertain	Pathogenic
GIP_HUMAN_b05	W76D	7.388489	0.6987011247108349	Pathogenic	0.6119608227614455	Uncertain	Uncertain	Uncertain	Uncertain	Uncertain	Uncertain	Uncertain	Pathogenic	Pathogenic	Uncertain	Pathogenic
GIP_HUMAN_b05	W76E	7.2174377000000005	0.6875524339714081	Pathogenic	0.6210450262059395	Uncertain	Uncertain	Uncertain	Uncertain	Uncertain	Uncertain	Uncertain	Pathogenic	Pathogenic	Uncertain	Pathogenic
GIP_HUMAN_b05	W76F	7.5437009999999995	0.7076615102189465	Pathogenic	0.6042322704549188	Uncertain	Uncertain	Uncertain	Uncertain	Uncertain	Uncertain	Uncertain	Pathogenic	Pathogenic	Uncertain	Pathogenic
GIP_HUMAN_b05	W76G	7.673522999999999	0.7142459553633529	Pathogenic	0.598306015444543	Uncertain	Uncertain	Uncertain	Uncertain	Uncertain	Uncertain	Pathogenic	Pathogenic	Pathogenic	Uncertain	Pathogenic
GIP_HUMAN_b05	W76H	7.567108	0.7089126627722286	Pathogenic	0.6031223980583869	Uncertain	Uncertain	Uncertain	Uncertain	Uncertain	Uncertain	Uncertain	Pathogenic	Pathogenic	Uncertain	Pathogenic
GIP_HUMAN_b05	W76I	7.5727234	0.7092087516217539	Pathogenic	0.6028586342492309	Uncertain	Uncertain	Uncertain	Uncertain	Uncertain	Uncertain	Pathogenic	Pathogenic	Pathogenic	Uncertain	Pathogenic
GIP_HUMAN_b05	W76K	7.54245	0.7075938780805624	Pathogenic	0.6042920498318936	Uncertain	Uncertain	Uncertain	Uncertain	Uncertain	Uncertain	Uncertain	Pathogenic	Pathogenic	Uncertain	Pathogenic
GIP_HUMAN_b05	W76L	7.398193400000001	0.6992941483805096	Pathogenic	0.6114611828990519	Uncertain	Uncertain	Uncertain	Uncertain	Uncertain	Uncertain	Uncertain	Pathogenic	Pathogenic	Uncertain	Pathogenic
GIP_HUMAN_b05	W76M	7.2272644	0.6882285014668041	Pathogenic	0.6205107465702346	Uncertain	Uncertain	Uncertain	Uncertain	Uncertain	Uncertain	Uncertain	Pathogenic	Pathogenic	Uncertain	Pathogenic
GIP_HUMAN_b05	W76N	7.648346000000001	0.7130383380073708	Pathogenic	0.5994087391560724	Uncertain	Uncertain	Uncertain	Uncertain	Uncertain	Uncertain	Pathogenic	Pathogenic	Pathogenic	Uncertain	Pathogenic
GIP_HUMAN_b05	W76P	7.8134766	0.7202910131547222	Pathogenic	0.5926782566093637	Uncertain	Uncertain	Uncertain	Uncertain	Uncertain	Uncertain	Pathogenic	Pathogenic	Pathogenic	Uncertain	Pathogenic
GIP_HUMAN_b05	W76Q	7.459136999999999	0.7029196855315136	Pathogenic	0.6083701243026552	Uncertain	Uncertain	Uncertain	Uncertain	Uncertain	Uncertain	Uncertain	Pathogenic	Pathogenic	Uncertain	Pathogenic
GIP_HUMAN_b05	W76R	7.976928699999999	0.7257072338683442	Pathogenic	0.5874819294103965	Uncertain	Uncertain	Uncertain	Uncertain	Uncertain	Uncertain	Pathogenic	Pathogenic	Pathogenic	Uncertain	Pathogenic
GIP_HUMAN_b05	W76S	7.463622999999999	0.7031797631954088	Pathogenic	0.6081459730014385	Uncertain	Uncertain	Uncertain	Uncertain	Uncertain	Uncertain	Uncertain	Pathogenic	Pathogenic	Uncertain	Pathogenic
GIP_HUMAN_b05	W76T	7.148467999999999	0.6826836962008603	Pathogenic	0.6248299891803253	Uncertain	Uncertain	Uncertain	Uncertain	Uncertain	Uncertain	Uncertain	Pathogenic	Pathogenic	Uncertain	Pathogenic
GIP_HUMAN_b05	W76V	7.4013976999999995	0.6994890180190921	Pathogenic	0.6112966345226567	Uncertain	Uncertain	Uncertain	Uncertain	Uncertain	Uncertain	Uncertain	Pathogenic	Pathogenic	Uncertain	Pathogenic
GIP_HUMAN_b05	W76Y	8.039124000000001	0.7272194120696714	Pathogenic	0.5860049042491339	Uncertain	Uncertain	Uncertain	Uncertain	Uncertain	Uncertain	Pathogenic	Pathogenic	Pathogenic	Uncertain	Pathogenic
GIP_HUMAN_b05	L77A	7.823517	0.7206780933080921	Pathogenic	0.5923117433842218	Uncertain	Uncertain	Uncertain	Uncertain	Uncertain	Uncertain	Pathogenic	Pathogenic	Pathogenic	Uncertain	Pathogenic
GIP_HUMAN_b05	L77C	7.767975	0.7184556159039135	Pathogenic	0.5944060200773975	Uncertain	Uncertain	Uncertain	Uncertain	Uncertain	Uncertain	Pathogenic	Pathogenic	Pathogenic	Uncertain	Pathogenic
GIP_HUMAN_b05	L77D	7.456360000000001	0.7027582167466884	Pathogenic	0.6085091252782819	Uncertain	Uncertain	Uncertain	Uncertain	Uncertain	Uncertain	Uncertain	Pathogenic	Pathogenic	Uncertain	Pathogenic
GIP_HUMAN_b05	L77E	7.833984399999999	0.7210745402186567	Pathogenic	0.5919355895375206	Uncertain	Uncertain	Uncertain	Uncertain	Uncertain	Uncertain	Pathogenic	Pathogenic	Pathogenic	Uncertain	Pathogenic
GIP_HUMAN_b05	L77F	7.4111023000000005	0.7000763463611805	Pathogenic	0.6107996000677276	Uncertain	Uncertain	Uncertain	Uncertain	Uncertain	Uncertain	Uncertain	Pathogenic	Pathogenic	Uncertain	Pathogenic
GIP_HUMAN_b05	L77G	8.036255	0.7271570562966341	Pathogenic	0.586066038055425	Uncertain	Uncertain	Uncertain	Uncertain	Uncertain	Uncertain	Pathogenic	Pathogenic	Pathogenic	Uncertain	Pathogenic
GIP_HUMAN_b05	L77H	7.681823700000001	0.7146364559616499	Pathogenic	0.5979479057659369	Uncertain	Uncertain	Uncertain	Uncertain	Uncertain	Uncertain	Pathogenic	Pathogenic	Pathogenic	Uncertain	Pathogenic
GIP_HUMAN_b05	L77I	7.947997999999999	0.7248940880974651	Pathogenic	0.5882714202825241	Uncertain	Uncertain	Uncertain	Uncertain	Uncertain	Uncertain	Pathogenic	Pathogenic	Pathogenic	Uncertain	Pathogenic
GIP_HUMAN_b05	L77K	7.7715454	0.7186043414030401	Pathogenic	0.5942666372921329	Uncertain	Uncertain	Uncertain	Uncertain	Uncertain	Uncertain	Pathogenic	Pathogenic	Pathogenic	Uncertain	Pathogenic
GIP_HUMAN_b05	L77M	7.3395996	0.6956487422759897	Pathogenic	0.6145061571437409	Uncertain	Uncertain	Uncertain	Uncertain	Uncertain	Uncertain	Uncertain	Pathogenic	Pathogenic	Uncertain	Pathogenic
GIP_HUMAN_b05	L77N	8.006775	0.726474259403884	Pathogenic	0.5867341727657643	Uncertain	Uncertain	Uncertain	Uncertain	Uncertain	Uncertain	Pathogenic	Pathogenic	Pathogenic	Uncertain	Pathogenic
GIP_HUMAN_b05	L77P	7.5603027	0.7085517149107853	Pathogenic	0.6034433653929132	Uncertain	Uncertain	Uncertain	Uncertain	Uncertain	Uncertain	Uncertain	Pathogenic	Pathogenic	Uncertain	Pathogenic
GIP_HUMAN_b05	L77Q	7.369934	0.6975553587571193	Pathogenic	0.6129214341007245	Uncertain	Uncertain	Uncertain	Uncertain	Uncertain	Uncertain	Uncertain	Pathogenic	Pathogenic	Uncertain	Pathogenic
GIP_HUMAN_b05	L77R	7.6233826	0.7118072089625509	Pathogenic	0.6005255956884465	Uncertain	Uncertain	Uncertain	Uncertain	Uncertain	Uncertain	Pathogenic	Pathogenic	Pathogenic	Uncertain	Pathogenic
GIP_HUMAN_b05	L77S	7.543914999999999	0.7076730718700288	Pathogenic	0.6042220490132315	Uncertain	Uncertain	Uncertain	Uncertain	Uncertain	Uncertain	Uncertain	Pathogenic	Pathogenic	Uncertain	Pathogenic
GIP_HUMAN_b05	L77T	7.4047546	0.6996926660366884	Pathogenic	0.6111244806174165	Uncertain	Uncertain	Uncertain	Uncertain	Uncertain	Uncertain	Uncertain	Pathogenic	Pathogenic	Uncertain	Pathogenic
GIP_HUMAN_b05	L77V	7.251220699999999	0.6898584243800223	Pathogenic	0.6192138949626171	Uncertain	Uncertain	Uncertain	Uncertain	Uncertain	Uncertain	Uncertain	Pathogenic	Pathogenic	Uncertain	Pathogenic
GIP_HUMAN_b05	L77W	7.1560974	0.6832330138999283	Pathogenic	0.6244084423139205	Uncertain	Uncertain	Uncertain	Uncertain	Uncertain	Uncertain	Uncertain	Pathogenic	Pathogenic	Uncertain	Pathogenic
GIP_HUMAN_b05	L77Y	7.442199700000001	0.7019292834324425	Pathogenic	0.6092207512033584	Uncertain	Uncertain	Uncertain	Uncertain	Uncertain	Uncertain	Uncertain	Pathogenic	Pathogenic	Uncertain	Pathogenic
GIP_HUMAN_b05	L78A	7.515381	0.7061117240432007	Pathogenic	0.6055965654189344	Uncertain	Uncertain	Uncertain	Uncertain	Uncertain	Uncertain	Uncertain	Pathogenic	Pathogenic	Uncertain	Pathogenic
GIP_HUMAN_b05	L78C	7.426605	0.7010056361325603	Pathogenic	0.6100098193038743	Uncertain	Uncertain	Uncertain	Uncertain	Uncertain	Uncertain	Uncertain	Pathogenic	Pathogenic	Uncertain	Pathogenic
GIP_HUMAN_b05	L78D	7.4677734	0.7034195454740013	Pathogenic	0.6079390264165121	Uncertain	Uncertain	Uncertain	Uncertain	Uncertain	Uncertain	Uncertain	Pathogenic	Pathogenic	Uncertain	Pathogenic
GIP_HUMAN_b05	L78E	7.676147500000001	0.7143698368213939	Pathogenic	0.5981924905467787	Uncertain	Uncertain	Uncertain	Uncertain	Uncertain	Uncertain	Pathogenic	Pathogenic	Pathogenic	Uncertain	Pathogenic
GIP_HUMAN_b05	L78F	7.6657715	0.7138778485541271	Pathogenic	0.598642904722803	Uncertain	Uncertain	Uncertain	Uncertain	Uncertain	Uncertain	Pathogenic	Pathogenic	Pathogenic	Uncertain	Pathogenic
GIP_HUMAN_b05	L78G	7.865112299999999	0.7222097107355643	Pathogenic	0.590854200754143	Uncertain	Uncertain	Uncertain	Uncertain	Uncertain	Uncertain	Pathogenic	Pathogenic	Pathogenic	Uncertain	Pathogenic
GIP_HUMAN_b05	L78H	7.747497599999999	0.7175875619911573	Pathogenic	0.5952173635586597	Uncertain	Uncertain	Uncertain	Uncertain	Uncertain	Uncertain	Pathogenic	Pathogenic	Pathogenic	Uncertain	Pathogenic
GIP_HUMAN_b05	L78I	7.247711	0.6896212485415203	Pathogenic	0.6194033755261312	Uncertain	Uncertain	Uncertain	Uncertain	Uncertain	Uncertain	Uncertain	Pathogenic	Pathogenic	Uncertain	Pathogenic
GIP_HUMAN_b05	L78K	7.690735000000001	0.7150514003099421	Pathogenic	0.5975665604325904	Uncertain	Uncertain	Uncertain	Uncertain	Uncertain	Uncertain	Pathogenic	Pathogenic	Pathogenic	Uncertain	Pathogenic
GIP_HUMAN_b05	L78M	7.3523254	0.6964536458253795	Pathogenic	0.6138392429080157	Uncertain	Uncertain	Uncertain	Uncertain	Uncertain	Uncertain	Uncertain	Pathogenic	Pathogenic	Uncertain	Pathogenic
GIP_HUMAN_b05	L78N	7.621063	0.7116911346080848	Pathogenic	0.6006305146631925	Uncertain	Uncertain	Uncertain	Uncertain	Uncertain	Uncertain	Pathogenic	Pathogenic	Pathogenic	Uncertain	Pathogenic
GIP_HUMAN_b05	L78P	8.2659	0.7295225757765598	Pathogenic	0.5837331190347803	Uncertain	Uncertain	Uncertain	Uncertain	Uncertain	Uncertain	Pathogenic	Pathogenic	Pathogenic	Uncertain	Pathogenic
GIP_HUMAN_b05	L78Q	8.042847	0.7272992267154461	Pathogenic	0.5859266251047272	Uncertain	Uncertain	Uncertain	Uncertain	Uncertain	Uncertain	Pathogenic	Pathogenic	Pathogenic	Uncertain	Pathogenic
GIP_HUMAN_b05	L78R	7.328583	0.6949460693523617	Pathogenic	0.6150858648741729	Uncertain	Uncertain	Uncertain	Uncertain	Uncertain	Uncertain	Uncertain	Pathogenic	Pathogenic	Uncertain	Pathogenic
GIP_HUMAN_b05	L78S	7.7062990000000005	0.7157653606883416	Pathogenic	0.5969084328100973	Uncertain	Uncertain	Uncertain	Uncertain	Uncertain	Uncertain	Pathogenic	Pathogenic	Pathogenic	Uncertain	Pathogenic
GIP_HUMAN_b05	L78T	7.5352783	0.7072046748914202	Pathogenic	0.6046356330961277	Uncertain	Uncertain	Uncertain	Uncertain	Uncertain	Uncertain	Uncertain	Pathogenic	Pathogenic	Uncertain	Pathogenic
GIP_HUMAN_b05	L78V	7.697571000000001	0.7153666798915437	Pathogenic	0.5972762448554834	Uncertain	Uncertain	Uncertain	Uncertain	Uncertain	Uncertain	Pathogenic	Pathogenic	Pathogenic	Uncertain	Pathogenic
GIP_HUMAN_b05	L78W	7.5032043	0.7054334211360347	Pathogenic	0.6061900399018876	Uncertain	Uncertain	Uncertain	Uncertain	Uncertain	Uncertain	Uncertain	Pathogenic	Pathogenic	Uncertain	Pathogenic
GIP_HUMAN_b05	L78Y	7.0090330000000005	0.672156447011409	Pathogenic	0.6326409442797385	Uncertain	Uncertain	Uncertain	Uncertain	Uncertain	Uncertain	Uncertain	Pathogenic	Pathogenic	Uncertain	Uncertain
GIP_HUMAN_b05	A79C	7.3530273	0.6964978288329899	Pathogenic	0.6138025457651755	Uncertain	Uncertain	Uncertain	Uncertain	Uncertain	Uncertain	Uncertain	Pathogenic	Pathogenic	Uncertain	Pathogenic
GIP_HUMAN_b05	A79D	7.241974000000001	0.6892323652215699	Pathogenic	0.6197134870256076	Uncertain	Uncertain	Uncertain	Uncertain	Uncertain	Uncertain	Uncertain	Pathogenic	Pathogenic	Uncertain	Pathogenic
GIP_HUMAN_b05	A79E	7.3558655	0.6966762608639281	Pathogenic	0.6136542512600858	Uncertain	Uncertain	Uncertain	Uncertain	Uncertain	Uncertain	Uncertain	Pathogenic	Pathogenic	Uncertain	Pathogenic
GIP_HUMAN_b05	A79F	7.177428999999999	0.6847546405832933	Pathogenic	0.6232334605923138	Uncertain	Uncertain	Uncertain	Uncertain	Uncertain	Uncertain	Uncertain	Pathogenic	Pathogenic	Uncertain	Pathogenic
GIP_HUMAN_b05	A79G	6.659729	0.6410462846953247	Pathogenic	0.6528138234088605	Uncertain	Uncertain	Uncertain	Uncertain	Uncertain	Uncertain	Uncertain	Uncertain	Pathogenic	Uncertain	Uncertain
GIP_HUMAN_b05	A79H	7.183227499999999	0.6851646479696403	Pathogenic	0.6229150245694213	Uncertain	Uncertain	Uncertain	Uncertain	Uncertain	Uncertain	Uncertain	Pathogenic	Pathogenic	Uncertain	Pathogenic
GIP_HUMAN_b05	A79I	6.88385	0.6618602336425953	Pathogenic	0.6397938783231942	Uncertain	Uncertain	Uncertain	Uncertain	Uncertain	Uncertain	Uncertain	Pathogenic	Pathogenic	Uncertain	Uncertain
GIP_HUMAN_b05	A79K	7.439422599999999	0.701765622753973	Pathogenic	0.6093608628825619	Uncertain	Uncertain	Uncertain	Uncertain	Uncertain	Uncertain	Uncertain	Pathogenic	Pathogenic	Uncertain	Pathogenic
GIP_HUMAN_b05	A79L	7.0377502000000005	0.6744021968658982	Pathogenic	0.6310171409726055	Uncertain	Uncertain	Uncertain	Uncertain	Uncertain	Uncertain	Uncertain	Pathogenic	Pathogenic	Uncertain	Uncertain
GIP_HUMAN_b05	A79M	7.1880493	0.6855044228578427	Pathogenic	0.6226505447909809	Uncertain	Uncertain	Uncertain	Uncertain	Uncertain	Uncertain	Uncertain	Pathogenic	Pathogenic	Uncertain	Pathogenic
GIP_HUMAN_b05	A79N	7.5572815	0.7083907319478706	Pathogenic	0.603586313552463	Uncertain	Uncertain	Uncertain	Uncertain	Uncertain	Uncertain	Uncertain	Pathogenic	Pathogenic	Uncertain	Pathogenic
GIP_HUMAN_b05	A79P	7.3719788	0.697682388491004	Pathogenic	0.6128152391862817	Uncertain	Uncertain	Uncertain	Uncertain	Uncertain	Uncertain	Uncertain	Pathogenic	Pathogenic	Uncertain	Pathogenic
GIP_HUMAN_b05	A79Q	7.1945496	0.6859607963235933	Pathogenic	0.6222944622905353	Uncertain	Uncertain	Uncertain	Uncertain	Uncertain	Uncertain	Uncertain	Pathogenic	Pathogenic	Uncertain	Pathogenic
GIP_HUMAN_b05	A79R	7.803772	0.7199106278736138	Pathogenic	0.5930377061810718	Uncertain	Uncertain	Uncertain	Uncertain	Uncertain	Uncertain	Pathogenic	Pathogenic	Pathogenic	Uncertain	Pathogenic
GIP_HUMAN_b05	A79S	5.6826476999999995	0.4820126360720208	Benign	0.6924999503901044	Uncertain	Uncertain	Uncertain	Uncertain	Uncertain	Uncertain	Uncertain	Uncertain	Uncertain	Uncertain	Uncertain
GIP_HUMAN_b05	A79T	7.331542999999999	0.6951354025638796	Pathogenic	0.6149298936394836	Uncertain	Uncertain	Uncertain	Uncertain	Uncertain	Uncertain	Uncertain	Pathogenic	Pathogenic	Uncertain	Pathogenic
GIP_HUMAN_b05	A79V	7.2678833	0.6909768890650385	Pathogenic	0.6183168045934206	Uncertain	Uncertain	Uncertain	Uncertain	Uncertain	Uncertain	Uncertain	Pathogenic	Pathogenic	Uncertain	Pathogenic
GIP_HUMAN_b05	A79W	7.824646	0.7207212037161805	Pathogenic	0.5922708775305812	Uncertain	Uncertain	Uncertain	Uncertain	Uncertain	Uncertain	Pathogenic	Pathogenic	Pathogenic	Uncertain	Pathogenic
GIP_HUMAN_b05	A79Y	7.0453186	0.6749871892136117	Pathogenic	0.6305903912557089	Uncertain	Uncertain	Uncertain	Uncertain	Uncertain	Uncertain	Uncertain	Pathogenic	Pathogenic	Uncertain	Uncertain
GIP_HUMAN_b05	Q80A	8.000397	0.7263166396818009	Pathogenic	0.586888074357975	Uncertain	Uncertain	Uncertain	Uncertain	Uncertain	Uncertain	Pathogenic	Pathogenic	Pathogenic	Uncertain	Pathogenic
GIP_HUMAN_b05	Q80C	7.473449700000001	0.703746175390551	Pathogenic	0.6076566816448825	Uncertain	Uncertain	Uncertain	Uncertain	Uncertain	Uncertain	Uncertain	Pathogenic	Pathogenic	Uncertain	Pathogenic
GIP_HUMAN_b05	Q80D	7.9533997	0.7250509835194949	Pathogenic	0.5881193473830659	Uncertain	Uncertain	Uncertain	Uncertain	Uncertain	Uncertain	Pathogenic	Pathogenic	Pathogenic	Uncertain	Pathogenic
GIP_HUMAN_b05	Q80E	7.501678500000001	0.7053479247668137	Pathogenic	0.6062646869216142	Uncertain	Uncertain	Uncertain	Uncertain	Uncertain	Uncertain	Uncertain	Pathogenic	Pathogenic	Uncertain	Pathogenic
GIP_HUMAN_b05	Q80F	7.4101257	0.7000174366078982	Pathogenic	0.6108495273304274	Uncertain	Uncertain	Uncertain	Uncertain	Uncertain	Uncertain	Uncertain	Pathogenic	Pathogenic	Uncertain	Pathogenic
GIP_HUMAN_b05	Q80G	7.552734399999999	0.7081475866775317	Pathogenic	0.6038019816116988	Uncertain	Uncertain	Uncertain	Uncertain	Uncertain	Uncertain	Uncertain	Pathogenic	Pathogenic	Uncertain	Pathogenic
GIP_HUMAN_b05	Q80H	7.254364	0.6900703700385058	Pathogenic	0.6190443484237788	Uncertain	Uncertain	Uncertain	Uncertain	Uncertain	Uncertain	Uncertain	Pathogenic	Pathogenic	Uncertain	Pathogenic
GIP_HUMAN_b05	Q80I	7.7901305999999995	0.7193656923203975	Pathogenic	0.5935513992763713	Uncertain	Uncertain	Uncertain	Uncertain	Uncertain	Uncertain	Pathogenic	Pathogenic	Pathogenic	Uncertain	Pathogenic
GIP_HUMAN_b05	Q80K	7.488098	0.7045820628811202	Pathogenic	0.6069317942599161	Uncertain	Uncertain	Uncertain	Uncertain	Uncertain	Uncertain	Uncertain	Pathogenic	Pathogenic	Uncertain	Pathogenic
GIP_HUMAN_b05	Q80L	7.476837	0.7039403679667041	Pathogenic	0.6074885755558123	Uncertain	Uncertain	Uncertain	Uncertain	Uncertain	Uncertain	Uncertain	Pathogenic	Pathogenic	Uncertain	Pathogenic
GIP_HUMAN_b05	Q80M	7.5969240000000005	0.7104665392176617	Pathogenic	0.6017334220972801	Uncertain	Uncertain	Uncertain	Uncertain	Uncertain	Uncertain	Pathogenic	Pathogenic	Pathogenic	Uncertain	Pathogenic
GIP_HUMAN_b05	Q80N	7.7105103	0.7159561668445864	Pathogenic	0.5967321238549955	Uncertain	Uncertain	Uncertain	Uncertain	Uncertain	Uncertain	Pathogenic	Pathogenic	Pathogenic	Uncertain	Pathogenic
GIP_HUMAN_b05	Q80P	7.477539	0.7039805457213992	Pathogenic	0.6074537724135614	Uncertain	Uncertain	Uncertain	Uncertain	Uncertain	Uncertain	Uncertain	Pathogenic	Pathogenic	Uncertain	Pathogenic
GIP_HUMAN_b05	Q80R	7.706482	0.7157736732397787	Pathogenic	0.5969007555641697	Uncertain	Uncertain	Uncertain	Uncertain	Uncertain	Uncertain	Pathogenic	Pathogenic	Pathogenic	Uncertain	Pathogenic
GIP_HUMAN_b05	Q80S	7.243042	0.6893048719076944	Pathogenic	0.6196557207855982	Uncertain	Uncertain	Uncertain	Uncertain	Uncertain	Uncertain	Uncertain	Pathogenic	Pathogenic	Uncertain	Pathogenic
GIP_HUMAN_b05	Q80T	8.272949	0.7295005850618109	Pathogenic	0.5837549370334949	Uncertain	Uncertain	Uncertain	Uncertain	Uncertain	Uncertain	Pathogenic	Pathogenic	Pathogenic	Uncertain	Pathogenic
GIP_HUMAN_b05	Q80V	7.634247	0.7123470905468009	Pathogenic	0.6000367362496586	Uncertain	Uncertain	Uncertain	Uncertain	Uncertain	Uncertain	Pathogenic	Pathogenic	Pathogenic	Uncertain	Pathogenic
GIP_HUMAN_b05	Q80W	7.486297599999999	0.7044798722372073	Pathogenic	0.6070205946856461	Uncertain	Uncertain	Uncertain	Uncertain	Uncertain	Uncertain	Uncertain	Pathogenic	Pathogenic	Uncertain	Pathogenic
GIP_HUMAN_b05	Q80Y	7.6427307	0.7127643066158882	Pathogenic	0.5996579753825322	Uncertain	Uncertain	Uncertain	Uncertain	Uncertain	Uncertain	Pathogenic	Pathogenic	Pathogenic	Uncertain	Pathogenic
GIP_HUMAN_b05	K81A	7.5031740000000005	0.7054317243964974	Pathogenic	0.6061915216700589	Uncertain	Uncertain	Uncertain	Uncertain	Uncertain	Uncertain	Uncertain	Pathogenic	Pathogenic	Uncertain	Pathogenic
GIP_HUMAN_b05	K81C	7.902649	0.7234882758872252	Pathogenic	0.5896285188633403	Uncertain	Uncertain	Uncertain	Uncertain	Uncertain	Uncertain	Pathogenic	Pathogenic	Pathogenic	Uncertain	Pathogenic
GIP_HUMAN_b05	K81D	7.376037599999999	0.6979339745879474	Pathogenic	0.6126046912346477	Uncertain	Uncertain	Uncertain	Uncertain	Uncertain	Uncertain	Uncertain	Pathogenic	Pathogenic	Uncertain	Pathogenic
GIP_HUMAN_b05	K81E	6.748749	0.6497206802792368	Pathogenic	0.6476193774430625	Uncertain	Uncertain	Uncertain	Uncertain	Uncertain	Uncertain	Uncertain	Pathogenic	Pathogenic	Uncertain	Uncertain
GIP_HUMAN_b05	K81F	7.6829224	0.7146878560580341	Pathogenic	0.5979007134856368	Uncertain	Uncertain	Uncertain	Uncertain	Uncertain	Uncertain	Pathogenic	Pathogenic	Pathogenic	Uncertain	Pathogenic
GIP_HUMAN_b05	K81G	7.736786	0.7171234090820571	Pathogenic	0.5956496670530865	Uncertain	Uncertain	Uncertain	Uncertain	Uncertain	Uncertain	Pathogenic	Pathogenic	Pathogenic	Uncertain	Pathogenic
GIP_HUMAN_b05	K81H	7.7250977	0.7166091674018278	Pathogenic	0.596127382242232	Uncertain	Uncertain	Uncertain	Uncertain	Uncertain	Uncertain	Pathogenic	Pathogenic	Pathogenic	Uncertain	Pathogenic
GIP_HUMAN_b05	K81I	7.266296400000001	0.6908709063878036	Pathogenic	0.6184020615267767	Uncertain	Uncertain	Uncertain	Uncertain	Uncertain	Uncertain	Uncertain	Pathogenic	Pathogenic	Uncertain	Pathogenic
GIP_HUMAN_b05	K81L	7.403716999999999	0.6996297743960302	Pathogenic	0.6111776671436533	Uncertain	Uncertain	Uncertain	Uncertain	Uncertain	Uncertain	Uncertain	Pathogenic	Pathogenic	Uncertain	Pathogenic
GIP_HUMAN_b05	K81M	8.108673	0.7284971327749944	Pathogenic	0.5847479028701853	Uncertain	Uncertain	Uncertain	Uncertain	Uncertain	Uncertain	Pathogenic	Pathogenic	Pathogenic	Uncertain	Pathogenic
GIP_HUMAN_b05	K81N	6.965149	0.6686430228753788	Pathogenic	0.6351354653739676	Uncertain	Uncertain	Uncertain	Uncertain	Uncertain	Uncertain	Uncertain	Pathogenic	Pathogenic	Uncertain	Uncertain
GIP_HUMAN_b05	K81P	7.724517999999999	0.7165834536672473	Pathogenic	0.5961512353389707	Uncertain	Uncertain	Uncertain	Uncertain	Uncertain	Uncertain	Pathogenic	Pathogenic	Pathogenic	Uncertain	Pathogenic
GIP_HUMAN_b05	K81Q	6.855377000000001	0.6593959021838636	Pathogenic	0.6414353595693413	Uncertain	Uncertain	Uncertain	Uncertain	Uncertain	Uncertain	Uncertain	Pathogenic	Pathogenic	Uncertain	Uncertain
GIP_HUMAN_b05	K81R	6.1235045999999995	0.5719790958739231	Pathogenic	0.6827491098381757	Uncertain	Uncertain	Uncertain	Uncertain	Uncertain	Uncertain	Uncertain	Uncertain	Uncertain	Uncertain	Uncertain
GIP_HUMAN_b05	K81S	7.064972	0.6764930855460092	Pathogenic	0.6294846657274661	Uncertain	Uncertain	Uncertain	Uncertain	Uncertain	Uncertain	Uncertain	Pathogenic	Pathogenic	Uncertain	Uncertain
GIP_HUMAN_b05	K81T	7.185028	0.6852916469822419	Pathogenic	0.6228162315610866	Uncertain	Uncertain	Uncertain	Uncertain	Uncertain	Uncertain	Uncertain	Pathogenic	Pathogenic	Uncertain	Pathogenic
GIP_HUMAN_b05	K81V	7.596222	0.7104304747974028	Pathogenic	0.6017657921981061	Uncertain	Uncertain	Uncertain	Uncertain	Uncertain	Uncertain	Pathogenic	Pathogenic	Pathogenic	Uncertain	Pathogenic
GIP_HUMAN_b05	K81W	7.093292	0.6786299829504524	Pathogenic	0.6278978282046082	Uncertain	Uncertain	Uncertain	Uncertain	Uncertain	Uncertain	Uncertain	Pathogenic	Pathogenic	Uncertain	Uncertain
GIP_HUMAN_b05	K81Y	7.7416990000000006	0.7173371487878126	Pathogenic	0.5954507258041031	Uncertain	Uncertain	Uncertain	Uncertain	Uncertain	Uncertain	Pathogenic	Pathogenic	Pathogenic	Uncertain	Pathogenic
GIP_HUMAN_b05	G82A	7.580139	0.7095973271629668	Pathogenic	0.6025118357868826	Uncertain	Uncertain	Uncertain	Uncertain	Uncertain	Uncertain	Pathogenic	Pathogenic	Pathogenic	Uncertain	Pathogenic
GIP_HUMAN_b05	G82C	7.923248299999999	0.7241462022165822	Pathogenic	0.5889946224336625	Uncertain	Uncertain	Uncertain	Uncertain	Uncertain	Uncertain	Pathogenic	Pathogenic	Pathogenic	Uncertain	Pathogenic
GIP_HUMAN_b05	G82D	7.349334700000001	0.6962651395422175	Pathogenic	0.6139957071042175	Uncertain	Uncertain	Uncertain	Uncertain	Uncertain	Uncertain	Uncertain	Pathogenic	Pathogenic	Uncertain	Pathogenic
GIP_HUMAN_b05	G82E	6.908142	0.663925498409603	Pathogenic	0.6383973178654166	Uncertain	Uncertain	Uncertain	Uncertain	Uncertain	Uncertain	Uncertain	Pathogenic	Pathogenic	Uncertain	Uncertain
GIP_HUMAN_b05	G82F	8.254456	0.7295449481806149	Pathogenic	0.5837109198295805	Uncertain	Uncertain	Uncertain	Uncertain	Uncertain	Uncertain	Pathogenic	Pathogenic	Pathogenic	Uncertain	Pathogenic
GIP_HUMAN_b05	G82H	7.6257934999999994	0.7119275518314231	Pathogenic	0.6004167490802381	Uncertain	Uncertain	Uncertain	Uncertain	Uncertain	Uncertain	Pathogenic	Pathogenic	Pathogenic	Uncertain	Pathogenic
GIP_HUMAN_b05	G82I	7.657928500000001	0.7135020401741192	Pathogenic	0.5989861580789742	Uncertain	Uncertain	Uncertain	Uncertain	Uncertain	Uncertain	Pathogenic	Pathogenic	Pathogenic	Uncertain	Pathogenic
GIP_HUMAN_b05	G82K	7.469391000000001	0.7035127808143844	Pathogenic	0.6078584842800652	Uncertain	Uncertain	Uncertain	Uncertain	Uncertain	Uncertain	Uncertain	Pathogenic	Pathogenic	Uncertain	Pathogenic
GIP_HUMAN_b05	G82L	7.22348	0.6879686549784005	Pathogenic	0.6207163487921942	Uncertain	Uncertain	Uncertain	Uncertain	Uncertain	Uncertain	Uncertain	Pathogenic	Pathogenic	Uncertain	Pathogenic
GIP_HUMAN_b05	G82M	7.583709700000001	0.7097834382110253	Pathogenic	0.6023454746926613	Uncertain	Uncertain	Uncertain	Uncertain	Uncertain	Uncertain	Pathogenic	Pathogenic	Pathogenic	Uncertain	Pathogenic
GIP_HUMAN_b05	G82N	7.048584	0.6752387091003681	Pathogenic	0.630406428996301	Uncertain	Uncertain	Uncertain	Uncertain	Uncertain	Uncertain	Uncertain	Pathogenic	Pathogenic	Uncertain	Uncertain
GIP_HUMAN_b05	G82P	7.6792297000000005	0.7145148345895522	Pathogenic	0.5980595191382495	Uncertain	Uncertain	Uncertain	Uncertain	Uncertain	Uncertain	Pathogenic	Pathogenic	Pathogenic	Uncertain	Pathogenic
GIP_HUMAN_b05	G82Q	7.6566467000000005	0.7134403018030444	Pathogenic	0.5990424821725114	Uncertain	Uncertain	Uncertain	Uncertain	Uncertain	Uncertain	Pathogenic	Pathogenic	Pathogenic	Uncertain	Pathogenic
GIP_HUMAN_b05	G82R	7.3418884	0.6957940452561051	Pathogenic	0.6143859907739186	Uncertain	Uncertain	Uncertain	Uncertain	Uncertain	Uncertain	Uncertain	Pathogenic	Pathogenic	Uncertain	Pathogenic
GIP_HUMAN_b05	G82S	7.776122999999999	0.7187938675735196	Pathogenic	0.5940888583525561	Uncertain	Uncertain	Uncertain	Uncertain	Uncertain	Uncertain	Pathogenic	Pathogenic	Pathogenic	Uncertain	Pathogenic
GIP_HUMAN_b05	G82T	7.404541	0.6996797231993033	Pathogenic	0.6111354277209872	Uncertain	Uncertain	Uncertain	Uncertain	Uncertain	Uncertain	Uncertain	Pathogenic	Pathogenic	Uncertain	Pathogenic
GIP_HUMAN_b05	G82V	7.6053467	0.7108972659652311	Pathogenic	0.6013463287245306	Uncertain	Uncertain	Uncertain	Uncertain	Uncertain	Uncertain	Pathogenic	Pathogenic	Pathogenic	Uncertain	Pathogenic
GIP_HUMAN_b05	G82W	7.572845500000001	0.7092151720989206	Pathogenic	0.602852910009698	Uncertain	Uncertain	Uncertain	Uncertain	Uncertain	Uncertain	Pathogenic	Pathogenic	Pathogenic	Uncertain	Pathogenic
GIP_HUMAN_b05	G82Y	7.036438	0.6743004820892775	Pathogenic	0.6310911824318581	Uncertain	Uncertain	Uncertain	Uncertain	Uncertain	Uncertain	Uncertain	Pathogenic	Pathogenic	Uncertain	Uncertain
GIP_HUMAN_b05	K83A	6.6385803	0.6388971247935918	Pathogenic	0.654050111206845	Uncertain	Uncertain	Uncertain	Uncertain	Uncertain	Uncertain	Uncertain	Uncertain	Pathogenic	Uncertain	Uncertain
GIP_HUMAN_b05	K83C	7.0732726999999995	0.6771234350286134	Pathogenic	0.6290187477188623	Uncertain	Uncertain	Uncertain	Uncertain	Uncertain	Uncertain	Uncertain	Pathogenic	Pathogenic	Uncertain	Uncertain
GIP_HUMAN_b05	K83D	6.774872	0.6521593345784527	Pathogenic	0.6460996687417129	Uncertain	Uncertain	Uncertain	Uncertain	Uncertain	Uncertain	Uncertain	Pathogenic	Pathogenic	Uncertain	Uncertain
GIP_HUMAN_b05	K83E	6.9932555999999995	0.6709047902895534	Pathogenic	0.6335360245868653	Uncertain	Uncertain	Uncertain	Uncertain	Uncertain	Uncertain	Uncertain	Pathogenic	Pathogenic	Uncertain	Uncertain
GIP_HUMAN_b05	K83F	6.926574700000001	0.6654703705075036	Pathogenic	0.6373401594954052	Uncertain	Uncertain	Uncertain	Uncertain	Uncertain	Uncertain	Uncertain	Pathogenic	Pathogenic	Uncertain	Uncertain
GIP_HUMAN_b05	K83G	6.2510986	0.5917275863921108	Pathogenic	0.6762235934596714	Uncertain	Uncertain	Uncertain	Uncertain	Uncertain	Uncertain	Uncertain	Uncertain	Pathogenic	Uncertain	Uncertain
GIP_HUMAN_b05	K83H	6.792145	0.6537467912729171	Pathogenic	0.6450963233466603	Uncertain	Uncertain	Uncertain	Uncertain	Uncertain	Uncertain	Uncertain	Pathogenic	Pathogenic	Uncertain	Uncertain
GIP_HUMAN_b05	K83I	7.041046000000001	0.6746572920472726	Pathogenic	0.6308312417070545	Uncertain	Uncertain	Uncertain	Uncertain	Uncertain	Uncertain	Uncertain	Pathogenic	Pathogenic	Uncertain	Uncertain
GIP_HUMAN_b05	K83L	6.844970699999999	0.6584832002906557	Pathogenic	0.6420364397452918	Uncertain	Uncertain	Uncertain	Uncertain	Uncertain	Uncertain	Uncertain	Pathogenic	Pathogenic	Uncertain	Uncertain
GIP_HUMAN_b05	K83M	6.597289999999999	0.6345958215936287	Pathogenic	0.6564643230290281	Uncertain	Uncertain	Uncertain	Uncertain	Uncertain	Uncertain	Uncertain	Uncertain	Pathogenic	Uncertain	Uncertain
GIP_HUMAN_b05	K83N	5.3070984	0.3875331239314265	Benign	0.6676318232637464	Uncertain	Uncertain	Uncertain	Uncertain	Uncertain	Uncertain	Uncertain	Uncertain	Benign	Uncertain	Uncertain
GIP_HUMAN_b05	K83P	6.1552430000000005	0.5771308946895521	Pathogenic	0.6812011854844544	Uncertain	Uncertain	Uncertain	Uncertain	Uncertain	Uncertain	Uncertain	Uncertain	Uncertain	Uncertain	Uncertain
GIP_HUMAN_b05	K83Q	6.2496643	0.5915193184759493	Pathogenic	0.6763007943605002	Uncertain	Uncertain	Uncertain	Uncertain	Uncertain	Uncertain	Uncertain	Uncertain	Pathogenic	Uncertain	Uncertain
GIP_HUMAN_b05	K83R	4.5042725	0.2596728678103199	Benign	0.5727144689651837	Uncertain	Uncertain	Uncertain	Uncertain	Uncertain	Uncertain	Benign	Benign	Benign	Uncertain	Benign
GIP_HUMAN_b05	K83S	6.3137817	0.6005482348805239	Pathogenic	0.6727887506288871	Uncertain	Uncertain	Uncertain	Uncertain	Uncertain	Uncertain	Uncertain	Uncertain	Pathogenic	Uncertain	Uncertain
GIP_HUMAN_b05	K83T	6.6412354	0.6391689017013261	Pathogenic	0.6538948804914635	Uncertain	Uncertain	Uncertain	Uncertain	Uncertain	Uncertain	Uncertain	Uncertain	Pathogenic	Uncertain	Uncertain
GIP_HUMAN_b05	K83V	6.3459473	0.6048701609079857	Pathogenic	0.6709875054151696	Uncertain	Uncertain	Uncertain	Uncertain	Uncertain	Uncertain	Uncertain	Uncertain	Pathogenic	Uncertain	Uncertain
GIP_HUMAN_b05	K83W	6.610077	0.6359431368976374	Pathogenic	0.6557167100473644	Uncertain	Uncertain	Uncertain	Uncertain	Uncertain	Uncertain	Uncertain	Uncertain	Pathogenic	Uncertain	Uncertain
GIP_HUMAN_b05	K83Y	6.280365	0.5959134036797241	Pathogenic	0.6746338860259196	Uncertain	Uncertain	Uncertain	Uncertain	Uncertain	Uncertain	Uncertain	Uncertain	Pathogenic	Uncertain	Uncertain
GIP_HUMAN_b05	K84A	7.019989	0.6730181352321283	Pathogenic	0.6320206057591972	Uncertain	Uncertain	Uncertain	Uncertain	Uncertain	Uncertain	Uncertain	Pathogenic	Pathogenic	Uncertain	Uncertain
GIP_HUMAN_b05	K84C	7.381653	0.6982808179206685	Pathogenic	0.6123139318926942	Uncertain	Uncertain	Uncertain	Uncertain	Uncertain	Uncertain	Uncertain	Pathogenic	Pathogenic	Uncertain	Pathogenic
GIP_HUMAN_b05	K84D	7.3395386	0.6956448665106714	Pathogenic	0.6145093610575899	Uncertain	Uncertain	Uncertain	Uncertain	Uncertain	Uncertain	Uncertain	Pathogenic	Pathogenic	Uncertain	Pathogenic
GIP_HUMAN_b05	K84E	7.530548	0.706946586548889	Pathogenic	0.6048630665339879	Uncertain	Uncertain	Uncertain	Uncertain	Uncertain	Uncertain	Uncertain	Pathogenic	Pathogenic	Uncertain	Pathogenic
GIP_HUMAN_b05	K84F	7.3619995	0.6970606535614243	Pathogenic	0.6133342712952417	Uncertain	Uncertain	Uncertain	Uncertain	Uncertain	Uncertain	Uncertain	Pathogenic	Pathogenic	Uncertain	Pathogenic
GIP_HUMAN_b05	K84G	7.2434387000000005	0.6893317908597019	Pathogenic	0.6196342681475498	Uncertain	Uncertain	Uncertain	Uncertain	Uncertain	Uncertain	Uncertain	Pathogenic	Pathogenic	Uncertain	Pathogenic
GIP_HUMAN_b05	K84H	7.3440857	0.6959333179331851	Pathogenic	0.6142707178748892	Uncertain	Uncertain	Uncertain	Uncertain	Uncertain	Uncertain	Uncertain	Pathogenic	Pathogenic	Uncertain	Pathogenic
GIP_HUMAN_b05	K84I	7.1473083	0.6825999614907912	Pathogenic	0.6248941248857149	Uncertain	Uncertain	Uncertain	Uncertain	Uncertain	Uncertain	Uncertain	Pathogenic	Pathogenic	Uncertain	Pathogenic
GIP_HUMAN_b05	K84L	7.227997	0.6882787289408691	Pathogenic	0.6204709680477083	Uncertain	Uncertain	Uncertain	Uncertain	Uncertain	Uncertain	Uncertain	Pathogenic	Pathogenic	Uncertain	Pathogenic
GIP_HUMAN_b05	K84M	7.2398679999999995	0.6890892381324463	Pathogenic	0.6198274446570572	Uncertain	Uncertain	Uncertain	Uncertain	Uncertain	Uncertain	Uncertain	Pathogenic	Pathogenic	Uncertain	Pathogenic
GIP_HUMAN_b05	K84N	7.474517999999999	0.7038074789402198	Pathogenic	0.6076036327304856	Uncertain	Uncertain	Uncertain	Uncertain	Uncertain	Uncertain	Uncertain	Pathogenic	Pathogenic	Uncertain	Pathogenic
GIP_HUMAN_b05	K84P	7.375091599999999	0.6978754030464479	Pathogenic	0.6126537355279306	Uncertain	Uncertain	Uncertain	Uncertain	Uncertain	Uncertain	Uncertain	Pathogenic	Pathogenic	Uncertain	Pathogenic
GIP_HUMAN_b05	K84Q	7.943237299999999	0.7247539116054804	Pathogenic	0.5884071837357095	Uncertain	Uncertain	Uncertain	Uncertain	Uncertain	Uncertain	Pathogenic	Pathogenic	Pathogenic	Uncertain	Pathogenic
GIP_HUMAN_b05	K84R	6.912323	0.6642775796017768	Pathogenic	0.6381573301083413	Uncertain	Uncertain	Uncertain	Uncertain	Uncertain	Uncertain	Uncertain	Pathogenic	Pathogenic	Uncertain	Uncertain
GIP_HUMAN_b05	K84S	6.970001	0.6690364320991646	Pathogenic	0.6348589214915004	Uncertain	Uncertain	Uncertain	Uncertain	Uncertain	Uncertain	Uncertain	Pathogenic	Pathogenic	Uncertain	Uncertain
GIP_HUMAN_b05	K84T	7.8388367	0.7212558340299391	Pathogenic	0.5917633153296757	Uncertain	Uncertain	Uncertain	Uncertain	Uncertain	Uncertain	Pathogenic	Pathogenic	Pathogenic	Uncertain	Pathogenic
GIP_HUMAN_b05	K84V	7.1489259999999994	0.6827167483402343	Pathogenic	0.6248046643385505	Uncertain	Uncertain	Uncertain	Uncertain	Uncertain	Uncertain	Uncertain	Pathogenic	Pathogenic	Uncertain	Pathogenic
GIP_HUMAN_b05	K84W	7.5620728	0.7086458223435708	Pathogenic	0.6033597426255437	Uncertain	Uncertain	Uncertain	Uncertain	Uncertain	Uncertain	Uncertain	Pathogenic	Pathogenic	Uncertain	Pathogenic
GIP_HUMAN_b05	K84Y	7.881439	0.7227782251388796	Pathogenic	0.5903102083383956	Uncertain	Uncertain	Uncertain	Uncertain	Uncertain	Uncertain	Pathogenic	Pathogenic	Pathogenic	Uncertain	Pathogenic
GIP_HUMAN_b05	N85A	5.869446	0.5243638898106264	Pathogenic	0.6919595120465281	Uncertain	Uncertain	Uncertain	Uncertain	Uncertain	Uncertain	Uncertain	Uncertain	Uncertain	Uncertain	Uncertain
GIP_HUMAN_b05	N85C	5.7882996	0.5066798250932603	Pathogenic	0.6930579377786026	Uncertain	Uncertain	Uncertain	Uncertain	Uncertain	Uncertain	Uncertain	Uncertain	Uncertain	Uncertain	Uncertain
GIP_HUMAN_b05	N85D	5.403412	0.4115910200040934	Benign	0.677432392772326	Uncertain	Uncertain	Uncertain	Uncertain	Uncertain	Uncertain	Uncertain	Uncertain	Benign	Uncertain	Uncertain
GIP_HUMAN_b05	N85E	5.4630737	0.4268201005629644	Benign	0.6823980147853124	Uncertain	Uncertain	Uncertain	Uncertain	Uncertain	Uncertain	Uncertain	Uncertain	Uncertain	Uncertain	Uncertain
GIP_HUMAN_b05	N85F	5.737213	0.494967489032469	Benign	0.6930965273714144	Uncertain	Uncertain	Uncertain	Uncertain	Uncertain	Uncertain	Uncertain	Uncertain	Uncertain	Uncertain	Uncertain
GIP_HUMAN_b05	N85G	4.1657715	0.23603914516058325	Benign	0.5464711630524426	Uncertain	Uncertain	Uncertain	Uncertain	Uncertain	Benign	Benign	Benign	Benign	Uncertain	Benign
GIP_HUMAN_b05	N85H	5.9188232	0.5345407532179943	Pathogenic	0.6907591517943036	Uncertain	Uncertain	Uncertain	Uncertain	Uncertain	Uncertain	Uncertain	Uncertain	Uncertain	Uncertain	Uncertain
GIP_HUMAN_b05	N85I	5.8251343	0.514851921413043	Pathogenic	0.6927059565239251	Uncertain	Uncertain	Uncertain	Uncertain	Uncertain	Uncertain	Uncertain	Uncertain	Uncertain	Uncertain	Uncertain
GIP_HUMAN_b05	N85K	5.105133	0.34181106334362893	Benign	0.6422294437225275	Uncertain	Uncertain	Uncertain	Uncertain	Uncertain	Uncertain	Uncertain	Benign	Benign	Uncertain	Uncertain
GIP_HUMAN_b05	N85L	5.6427917	0.4722954427086401	Benign	0.6916113091089853	Uncertain	Uncertain	Uncertain	Uncertain	Uncertain	Uncertain	Uncertain	Uncertain	Uncertain	Uncertain	Uncertain
GIP_HUMAN_b05	N85M	6.010925299999999	0.5523199235082348	Pathogenic	0.6876623967931904	Uncertain	Uncertain	Uncertain	Uncertain	Uncertain	Uncertain	Uncertain	Uncertain	Uncertain	Uncertain	Uncertain
GIP_HUMAN_b05	N85P	5.46344	0.42691390669902257	Benign	0.6824256543222469	Uncertain	Uncertain	Uncertain	Uncertain	Uncertain	Uncertain	Uncertain	Uncertain	Uncertain	Uncertain	Uncertain
GIP_HUMAN_b05	N85Q	5.8325806	0.5164750178557728	Pathogenic	0.6926042298609794	Uncertain	Uncertain	Uncertain	Uncertain	Uncertain	Uncertain	Uncertain	Uncertain	Uncertain	Uncertain	Uncertain
GIP_HUMAN_b05	N85R	5.4389650000000005	0.420651424853849	Benign	0.6805013919195344	Uncertain	Uncertain	Uncertain	Uncertain	Uncertain	Uncertain	Uncertain	Uncertain	Uncertain	Uncertain	Uncertain
GIP_HUMAN_b05	N85S	2.2346802	0.1497540444649771	Benign	0.4222822157366255	Uncertain	Uncertain	Uncertain	Benign	Benign	Benign	Benign	Benign	Benign	Uncertain	Benign
GIP_HUMAN_b05	N85T	5.928406	0.5364636047740416	Pathogenic	0.690485629489723	Uncertain	Uncertain	Uncertain	Uncertain	Uncertain	Uncertain	Uncertain	Uncertain	Uncertain	Uncertain	Uncertain
GIP_HUMAN_b05	N85V	3.50708	0.20196186370367408	Benign	0.5031101456270581	Uncertain	Uncertain	Uncertain	Uncertain	Benign	Benign	Benign	Benign	Benign	Uncertain	Benign
GIP_HUMAN_b05	N85W	5.8829956	0.5272012316158239	Pathogenic	0.6916666357417576	Uncertain	Uncertain	Uncertain	Uncertain	Uncertain	Uncertain	Uncertain	Uncertain	Uncertain	Uncertain	Uncertain
GIP_HUMAN_b05	N85Y	5.627716	0.4685710826075524	Benign	0.6911703238651328	Uncertain	Uncertain	Uncertain	Uncertain	Uncertain	Uncertain	Uncertain	Uncertain	Uncertain	Uncertain	Uncertain
GIP_HUMAN_b05	D86A	5.9248962	0.5357613148964664	Pathogenic	0.6905872521157539	Uncertain	Uncertain	Uncertain	Uncertain	Uncertain	Uncertain	Uncertain	Uncertain	Uncertain	Uncertain	Uncertain
GIP_HUMAN_b05	D86C	6.2692566	0.5943388315428606	Pathogenic	0.6752404081691978	Uncertain	Uncertain	Uncertain	Uncertain	Uncertain	Uncertain	Uncertain	Uncertain	Pathogenic	Uncertain	Uncertain
GIP_HUMAN_b05	D86E	6.348114	0.6051565296604889	Pathogenic	0.6708653981943729	Uncertain	Uncertain	Uncertain	Uncertain	Uncertain	Uncertain	Uncertain	Uncertain	Pathogenic	Uncertain	Uncertain
GIP_HUMAN_b05	D86F	5.7674866	0.5019596886508273	Pathogenic	0.6931394997810642	Uncertain	Uncertain	Uncertain	Uncertain	Uncertain	Uncertain	Uncertain	Uncertain	Uncertain	Uncertain	Uncertain
GIP_HUMAN_b05	D86G	6.1655273	0.5787651431360534	Pathogenic	0.6806874501061078	Uncertain	Uncertain	Uncertain	Uncertain	Uncertain	Uncertain	Uncertain	Uncertain	Uncertain	Uncertain	Uncertain
GIP_HUMAN_b05	D86H	5.0553284000000005	0.3319105589892091	Benign	0.6355234183737221	Uncertain	Uncertain	Uncertain	Uncertain	Uncertain	Uncertain	Uncertain	Benign	Benign	Uncertain	Uncertain
GIP_HUMAN_b05	D86I	5.8760986	0.5257611776528834	Pathogenic	0.6918193161663948	Uncertain	Uncertain	Uncertain	Uncertain	Uncertain	Uncertain	Uncertain	Uncertain	Uncertain	Uncertain	Uncertain
GIP_HUMAN_b05	D86K	6.3155212	0.6007854019100658	Pathogenic	0.6726919285408695	Uncertain	Uncertain	Uncertain	Uncertain	Uncertain	Uncertain	Uncertain	Uncertain	Pathogenic	Uncertain	Uncertain
GIP_HUMAN_b05	D86L	6.254822	0.5922668643286065	Pathogenic	0.6760228591058692	Uncertain	Uncertain	Uncertain	Uncertain	Uncertain	Uncertain	Uncertain	Uncertain	Pathogenic	Uncertain	Uncertain
GIP_HUMAN_b05	D86M	6.656189	0.6406890173103081	Pathogenic	0.6530207283878258	Uncertain	Uncertain	Uncertain	Uncertain	Uncertain	Uncertain	Uncertain	Uncertain	Pathogenic	Uncertain	Uncertain
GIP_HUMAN_b05	D86N	3.328186	0.1937539781591236	Benign	0.4916207154571044	Uncertain	Uncertain	Uncertain	Uncertain	Benign	Benign	Benign	Benign	Benign	Uncertain	Benign
GIP_HUMAN_b05	D86P	5.904907	0.5317180976968293	Pathogenic	0.6911337534575015	Uncertain	Uncertain	Uncertain	Uncertain	Uncertain	Uncertain	Uncertain	Uncertain	Uncertain	Uncertain	Uncertain
GIP_HUMAN_b05	D86Q	6.503753700000001	0.6242938978896501	Pathogenic	0.6619228698377629	Uncertain	Uncertain	Uncertain	Uncertain	Uncertain	Uncertain	Uncertain	Uncertain	Pathogenic	Uncertain	Uncertain
GIP_HUMAN_b05	D86R	6.5079346	0.6247720421226031	Pathogenic	0.6616795740336489	Uncertain	Uncertain	Uncertain	Uncertain	Uncertain	Uncertain	Uncertain	Uncertain	Pathogenic	Uncertain	Uncertain
GIP_HUMAN_b05	D86S	5.080261	0.3367909278150976	Benign	0.6388839376446873	Uncertain	Uncertain	Uncertain	Uncertain	Uncertain	Uncertain	Uncertain	Benign	Benign	Uncertain	Uncertain
GIP_HUMAN_b05	D86T	6.376953	0.6089126339616134	Pathogenic	0.6692319947927272	Uncertain	Uncertain	Uncertain	Uncertain	Uncertain	Uncertain	Uncertain	Uncertain	Pathogenic	Uncertain	Uncertain
GIP_HUMAN_b05	D86V	6.0952454000000005	0.5672510223997134	Pathogenic	0.6840743081538423	Uncertain	Uncertain	Uncertain	Uncertain	Uncertain	Uncertain	Uncertain	Uncertain	Uncertain	Uncertain	Uncertain
GIP_HUMAN_b05	D86W	6.754669	0.6502773901324279	Pathogenic	0.647274754535484	Uncertain	Uncertain	Uncertain	Uncertain	Uncertain	Uncertain	Uncertain	Pathogenic	Pathogenic	Uncertain	Uncertain
GIP_HUMAN_b05	D86Y	6.4875793	0.6224276652524338	Pathogenic	0.6628631494204739	Uncertain	Uncertain	Uncertain	Uncertain	Uncertain	Uncertain	Uncertain	Uncertain	Pathogenic	Uncertain	Uncertain
GIP_HUMAN_b05	W87A	7.666687	0.7139214964997479	Pathogenic	0.5986029930459564	Uncertain	Uncertain	Uncertain	Uncertain	Uncertain	Uncertain	Pathogenic	Pathogenic	Pathogenic	Uncertain	Pathogenic
GIP_HUMAN_b05	W87C	7.6008606	0.7106683076870481	Pathogenic	0.6015522054651594	Uncertain	Uncertain	Uncertain	Uncertain	Uncertain	Uncertain	Pathogenic	Pathogenic	Pathogenic	Uncertain	Pathogenic
GIP_HUMAN_b05	W87D	7.5263367	0.7067158968984781	Pathogenic	0.6050660834734494	Uncertain	Uncertain	Uncertain	Uncertain	Uncertain	Uncertain	Uncertain	Pathogenic	Pathogenic	Uncertain	Pathogenic
GIP_HUMAN_b05	W87E	7.034973	0.6741868217101549	Pathogenic	0.6311738637480175	Uncertain	Uncertain	Uncertain	Uncertain	Uncertain	Uncertain	Uncertain	Pathogenic	Pathogenic	Uncertain	Uncertain
GIP_HUMAN_b05	W87F	7.3893433	0.6987535017144564	Pathogenic	0.6119167608812648	Uncertain	Uncertain	Uncertain	Uncertain	Uncertain	Uncertain	Uncertain	Pathogenic	Pathogenic	Uncertain	Pathogenic
GIP_HUMAN_b05	W87G	7.405578599999999	0.6997425758248319	Pathogenic	0.6110822592544369	Uncertain	Uncertain	Uncertain	Uncertain	Uncertain	Uncertain	Uncertain	Pathogenic	Pathogenic	Uncertain	Pathogenic
GIP_HUMAN_b05	W87H	6.994872999999999	0.6710336911920616	Pathogenic	0.6334441734051943	Uncertain	Uncertain	Uncertain	Uncertain	Uncertain	Uncertain	Uncertain	Pathogenic	Pathogenic	Uncertain	Uncertain
GIP_HUMAN_b05	W87I	7.2769165	0.691578029438576	Pathogenic	0.6178322262668134	Uncertain	Uncertain	Uncertain	Uncertain	Uncertain	Uncertain	Uncertain	Pathogenic	Pathogenic	Uncertain	Pathogenic
GIP_HUMAN_b05	W87K	7.679077	0.714507663468132	Pathogenic	0.5980660978971737	Uncertain	Uncertain	Uncertain	Uncertain	Uncertain	Uncertain	Pathogenic	Pathogenic	Pathogenic	Uncertain	Pathogenic
GIP_HUMAN_b05	W87L	7.4184875	0.7005204177112466	Pathogenic	0.6104227081840583	Uncertain	Uncertain	Uncertain	Uncertain	Uncertain	Uncertain	Uncertain	Pathogenic	Pathogenic	Uncertain	Pathogenic
GIP_HUMAN_b05	W87M	7.5273438	0.7067711431018466	Pathogenic	0.6050174877945318	Uncertain	Uncertain	Uncertain	Uncertain	Uncertain	Uncertain	Uncertain	Pathogenic	Pathogenic	Uncertain	Pathogenic
GIP_HUMAN_b05	W87N	7.3740845	0.6978130040140207	Pathogenic	0.6127059668319899	Uncertain	Uncertain	Uncertain	Uncertain	Uncertain	Uncertain	Uncertain	Pathogenic	Pathogenic	Uncertain	Pathogenic
GIP_HUMAN_b05	W87P	7.0052185	0.6718550039113995	Pathogenic	0.6328571605935741	Uncertain	Uncertain	Uncertain	Uncertain	Uncertain	Uncertain	Uncertain	Pathogenic	Pathogenic	Uncertain	Uncertain
GIP_HUMAN_b05	W87Q	7.3115234	0.693847212491159	Pathogenic	0.6159877579189514	Uncertain	Uncertain	Uncertain	Uncertain	Uncertain	Uncertain	Uncertain	Pathogenic	Pathogenic	Uncertain	Pathogenic
GIP_HUMAN_b05	W87R	7.585724000000001	0.7098881412861769	Pathogenic	0.6022518087182872	Uncertain	Uncertain	Uncertain	Uncertain	Uncertain	Uncertain	Pathogenic	Pathogenic	Pathogenic	Uncertain	Pathogenic
GIP_HUMAN_b05	W87S	7.8523254	0.7217514308969231	Pathogenic	0.5912915405607516	Uncertain	Uncertain	Uncertain	Uncertain	Uncertain	Uncertain	Pathogenic	Pathogenic	Pathogenic	Uncertain	Pathogenic
GIP_HUMAN_b05	W87T	7.954528999999999	0.7250834935543692	Pathogenic	0.5880878211723981	Uncertain	Uncertain	Uncertain	Uncertain	Uncertain	Uncertain	Pathogenic	Pathogenic	Pathogenic	Uncertain	Pathogenic
GIP_HUMAN_b05	W87V	8.162048	0.7291529657114804	Pathogenic	0.5840995006923535	Uncertain	Uncertain	Uncertain	Uncertain	Uncertain	Uncertain	Pathogenic	Pathogenic	Pathogenic	Uncertain	Pathogenic
GIP_HUMAN_b05	W87Y	7.583130000000001	0.7097532672505176	Pathogenic	0.6023724553536476	Uncertain	Uncertain	Uncertain	Uncertain	Uncertain	Uncertain	Pathogenic	Pathogenic	Pathogenic	Uncertain	Pathogenic
GIP_HUMAN_b05	K88A	5.8289184999999994	0.5156780093261344	Pathogenic	0.6926555000185486	Uncertain	Uncertain	Uncertain	Uncertain	Uncertain	Uncertain	Uncertain	Uncertain	Uncertain	Uncertain	Uncertain
GIP_HUMAN_b05	K88C	5.3986816	0.4103904680295697	Benign	0.6770003484679651	Uncertain	Uncertain	Uncertain	Uncertain	Uncertain	Uncertain	Uncertain	Uncertain	Benign	Uncertain	Uncertain
GIP_HUMAN_b05	K88D	5.8575745	0.521850362199749	Pathogenic	0.6921919997412049	Uncertain	Uncertain	Uncertain	Uncertain	Uncertain	Uncertain	Uncertain	Uncertain	Uncertain	Uncertain	Uncertain
GIP_HUMAN_b05	K88E	5.5267334	0.4431121774080102	Benign	0.6866606948324168	Uncertain	Uncertain	Uncertain	Uncertain	Uncertain	Uncertain	Uncertain	Uncertain	Uncertain	Uncertain	Uncertain
GIP_HUMAN_b05	K88F	5.601074	0.4619321748319538	Benign	0.6902460553376143	Uncertain	Uncertain	Uncertain	Uncertain	Uncertain	Uncertain	Uncertain	Uncertain	Uncertain	Uncertain	Uncertain
GIP_HUMAN_b05	K88G	6.0911254999999995	0.5665503966141542	Pathogenic	0.684262928671872	Uncertain	Uncertain	Uncertain	Uncertain	Uncertain	Uncertain	Uncertain	Uncertain	Uncertain	Uncertain	Uncertain
GIP_HUMAN_b05	K88H	5.6707764	0.4791391229106417	Benign	0.6922765754936671	Uncertain	Uncertain	Uncertain	Uncertain	Uncertain	Uncertain	Uncertain	Uncertain	Uncertain	Uncertain	Uncertain
GIP_HUMAN_b05	K88I	5.2333984000000004	0.3699355899740082	Benign	0.6589213916851766	Uncertain	Uncertain	Uncertain	Uncertain	Uncertain	Uncertain	Uncertain	Uncertain	Benign	Uncertain	Uncertain
GIP_HUMAN_b05	K88L	5.882782	0.5271567642639037	Pathogenic	0.691671474823947	Uncertain	Uncertain	Uncertain	Uncertain	Uncertain	Uncertain	Uncertain	Uncertain	Uncertain	Uncertain	Uncertain
GIP_HUMAN_b05	K88M	5.621124299999999	0.4669350196684277	Benign	0.690958998197674	Uncertain	Uncertain	Uncertain	Uncertain	Uncertain	Uncertain	Uncertain	Uncertain	Uncertain	Uncertain	Uncertain
GIP_HUMAN_b05	K88N	5.611328	0.4644954900241722	Benign	0.6906239171014517	Uncertain	Uncertain	Uncertain	Uncertain	Uncertain	Uncertain	Uncertain	Uncertain	Uncertain	Uncertain	Uncertain
GIP_HUMAN_b05	K88P	5.287628	0.38280089561162783	Benign	0.665418666744036	Uncertain	Uncertain	Uncertain	Uncertain	Uncertain	Uncertain	Uncertain	Uncertain	Benign	Uncertain	Uncertain
GIP_HUMAN_b05	K88Q	6.2385254	0.5898917609329297	Pathogenic	0.6768979177924854	Uncertain	Uncertain	Uncertain	Uncertain	Uncertain	Uncertain	Uncertain	Uncertain	Pathogenic	Uncertain	Uncertain
GIP_HUMAN_b05	K88R	1.7538147000000002	0.13352290173416895	Benign	0.3930291463421363	Uncertain	Uncertain	Uncertain	Benign	Benign	Benign	Benign	Benign	Benign	Uncertain	Benign
GIP_HUMAN_b05	K88S	4.7256775	0.2815462412103411	Benign	0.594407759839181	Uncertain	Uncertain	Uncertain	Uncertain	Uncertain	Uncertain	Benign	Benign	Benign	Uncertain	Benign
GIP_HUMAN_b05	K88T	5.259460400000001	0.3760567113459171	Benign	0.6621006521201133	Uncertain	Uncertain	Uncertain	Uncertain	Uncertain	Uncertain	Uncertain	Uncertain	Benign	Uncertain	Uncertain
GIP_HUMAN_b05	K88V	5.823119999999999	0.5144111655399689	Pathogenic	0.6927317596474726	Uncertain	Uncertain	Uncertain	Uncertain	Uncertain	Uncertain	Uncertain	Uncertain	Uncertain	Uncertain	Uncertain
GIP_HUMAN_b05	K88W	5.894043	0.5294896362406325	Pathogenic	0.6914068935012267	Uncertain	Uncertain	Uncertain	Uncertain	Uncertain	Uncertain	Uncertain	Uncertain	Uncertain	Uncertain	Uncertain
GIP_HUMAN_b05	K88Y	5.67453	0.4800496889634781	Benign	0.6923509393832532	Uncertain	Uncertain	Uncertain	Uncertain	Uncertain	Uncertain	Uncertain	Uncertain	Uncertain	Uncertain	Uncertain
GIP_HUMAN_b05	H89A	7.6986084	0.7154142939112733	Pathogenic	0.5972323585174166	Uncertain	Uncertain	Uncertain	Uncertain	Uncertain	Uncertain	Pathogenic	Pathogenic	Pathogenic	Uncertain	Pathogenic
GIP_HUMAN_b05	H89C	7.8395386	0.7212819275223494	Pathogenic	0.5917385065657883	Uncertain	Uncertain	Uncertain	Uncertain	Uncertain	Uncertain	Pathogenic	Pathogenic	Pathogenic	Uncertain	Pathogenic
GIP_HUMAN_b05	H89D	7.371155	0.6976312340398376	Pathogenic	0.6128580127249063	Uncertain	Uncertain	Uncertain	Uncertain	Uncertain	Uncertain	Uncertain	Pathogenic	Pathogenic	Uncertain	Pathogenic
GIP_HUMAN_b05	H89E	7.766571000000001	0.7183969167783884	Pathogenic	0.5944610017130814	Uncertain	Uncertain	Uncertain	Uncertain	Uncertain	Uncertain	Pathogenic	Pathogenic	Pathogenic	Uncertain	Pathogenic
GIP_HUMAN_b05	H89F	7.387695299999999	0.6986524333921584	Pathogenic	0.612001772390228	Uncertain	Uncertain	Uncertain	Uncertain	Uncertain	Uncertain	Uncertain	Pathogenic	Pathogenic	Uncertain	Pathogenic
GIP_HUMAN_b05	H89G	7.5975037	0.7104963015267898	Pathogenic	0.6017067037781938	Uncertain	Uncertain	Uncertain	Uncertain	Uncertain	Uncertain	Pathogenic	Pathogenic	Pathogenic	Uncertain	Pathogenic
GIP_HUMAN_b05	H89I	7.4778747999999995	0.7039997564363638	Pathogenic	0.6074371287949492	Uncertain	Uncertain	Uncertain	Uncertain	Uncertain	Uncertain	Uncertain	Pathogenic	Pathogenic	Uncertain	Pathogenic
GIP_HUMAN_b05	H89K	7.5690002000000005	0.7090126116422044	Pathogenic	0.6030334084642692	Uncertain	Uncertain	Uncertain	Uncertain	Uncertain	Uncertain	Uncertain	Pathogenic	Pathogenic	Uncertain	Pathogenic
GIP_HUMAN_b05	H89L	7.311828599999999	0.6938669858800882	Pathogenic	0.6159715790544831	Uncertain	Uncertain	Uncertain	Uncertain	Uncertain	Uncertain	Uncertain	Pathogenic	Pathogenic	Uncertain	Pathogenic
GIP_HUMAN_b05	H89M	7.371032700000001	0.6976236371190702	Pathogenic	0.612864363942766	Uncertain	Uncertain	Uncertain	Uncertain	Uncertain	Uncertain	Uncertain	Pathogenic	Pathogenic	Uncertain	Pathogenic
GIP_HUMAN_b05	H89N	7.6783752000000005	0.7144746887422504	Pathogenic	0.5980963455377979	Uncertain	Uncertain	Uncertain	Uncertain	Uncertain	Uncertain	Pathogenic	Pathogenic	Pathogenic	Uncertain	Pathogenic
GIP_HUMAN_b05	H89P	7.9841003	0.7258983166759205	Pathogenic	0.5872959235411461	Uncertain	Uncertain	Uncertain	Uncertain	Uncertain	Uncertain	Pathogenic	Pathogenic	Pathogenic	Uncertain	Pathogenic
GIP_HUMAN_b05	H89Q	7.0420226999999995	0.6747327850668721	Pathogenic	0.6307761697220972	Uncertain	Uncertain	Uncertain	Uncertain	Uncertain	Uncertain	Uncertain	Pathogenic	Pathogenic	Uncertain	Uncertain
GIP_HUMAN_b05	H89R	7.234131	0.6886983294556891	Pathogenic	0.6201381985910814	Uncertain	Uncertain	Uncertain	Uncertain	Uncertain	Uncertain	Uncertain	Pathogenic	Pathogenic	Uncertain	Pathogenic
GIP_HUMAN_b05	H89S	6.659240700000001	0.6409970624956574	Pathogenic	0.6528423625019777	Uncertain	Uncertain	Uncertain	Uncertain	Uncertain	Uncertain	Uncertain	Uncertain	Pathogenic	Uncertain	Uncertain
GIP_HUMAN_b05	H89T	7.64682	0.7129640357775715	Pathogenic	0.5994763545572329	Uncertain	Uncertain	Uncertain	Uncertain	Uncertain	Uncertain	Pathogenic	Pathogenic	Pathogenic	Uncertain	Pathogenic
GIP_HUMAN_b05	H89V	7.2875977	0.6922841221410632	Pathogenic	0.6172608821866752	Uncertain	Uncertain	Uncertain	Uncertain	Uncertain	Uncertain	Uncertain	Pathogenic	Pathogenic	Uncertain	Pathogenic
GIP_HUMAN_b05	H89W	7.294983	0.6927693470849903	Pathogenic	0.6168668995307854	Uncertain	Uncertain	Uncertain	Uncertain	Uncertain	Uncertain	Uncertain	Pathogenic	Pathogenic	Uncertain	Pathogenic
GIP_HUMAN_b05	H89Y	7.588196000000001	0.7100163532527504	Pathogenic	0.6021370395016281	Uncertain	Uncertain	Uncertain	Uncertain	Uncertain	Uncertain	Pathogenic	Pathogenic	Pathogenic	Uncertain	Pathogenic
GIP_HUMAN_b05	N90A	7.861847	0.7220937612400322	Pathogenic	0.5909649510895854	Uncertain	Uncertain	Uncertain	Uncertain	Uncertain	Uncertain	Pathogenic	Pathogenic	Pathogenic	Uncertain	Pathogenic
GIP_HUMAN_b05	N90C	7.3181458	0.6942753291773918	Pathogenic	0.6156370552362436	Uncertain	Uncertain	Uncertain	Uncertain	Uncertain	Uncertain	Uncertain	Pathogenic	Pathogenic	Uncertain	Pathogenic
GIP_HUMAN_b05	N90D	7.3940735	0.6990429095458637	Pathogenic	0.6116730630663477	Uncertain	Uncertain	Uncertain	Uncertain	Uncertain	Uncertain	Uncertain	Pathogenic	Pathogenic	Uncertain	Pathogenic
GIP_HUMAN_b05	N90E	7.22818	0.6882912717444241	Pathogenic	0.6204610327213116	Uncertain	Uncertain	Uncertain	Uncertain	Uncertain	Uncertain	Uncertain	Pathogenic	Pathogenic	Uncertain	Pathogenic
GIP_HUMAN_b05	N90F	7.8217773	0.7206114986945467	Pathogenic	0.5923748525861027	Uncertain	Uncertain	Uncertain	Uncertain	Uncertain	Uncertain	Pathogenic	Pathogenic	Pathogenic	Uncertain	Pathogenic
GIP_HUMAN_b05	N90G	8.022675	0.7268519722473226	Pathogenic	0.5863648610089179	Uncertain	Uncertain	Uncertain	Uncertain	Uncertain	Uncertain	Pathogenic	Pathogenic	Pathogenic	Uncertain	Pathogenic
GIP_HUMAN_b05	N90H	7.9859314	0.7259464250519392	Pathogenic	0.5872490644579287	Uncertain	Uncertain	Uncertain	Uncertain	Uncertain	Uncertain	Pathogenic	Pathogenic	Pathogenic	Uncertain	Pathogenic
GIP_HUMAN_b05	N90I	7.561615	0.708621498378535	Pathogenic	0.6033813607275119	Uncertain	Uncertain	Uncertain	Uncertain	Uncertain	Uncertain	Uncertain	Pathogenic	Pathogenic	Uncertain	Pathogenic
GIP_HUMAN_b05	N90K	7.7302550000000005	0.7168370618819374	Pathogenic	0.5959158358173425	Uncertain	Uncertain	Uncertain	Uncertain	Uncertain	Uncertain	Pathogenic	Pathogenic	Pathogenic	Uncertain	Pathogenic
GIP_HUMAN_b05	N90L	7.3597107	0.6969174221668538	Pathogenic	0.6134535831481932	Uncertain	Uncertain	Uncertain	Uncertain	Uncertain	Uncertain	Uncertain	Pathogenic	Pathogenic	Uncertain	Pathogenic
GIP_HUMAN_b05	N90M	7.5073240000000006	0.7056637064304212	Pathogenic	0.6059888024401384	Uncertain	Uncertain	Uncertain	Uncertain	Uncertain	Uncertain	Uncertain	Pathogenic	Pathogenic	Uncertain	Pathogenic
GIP_HUMAN_b05	N90P	7.8752135999999995	0.7225636728020017	Pathogenic	0.5905156956909569	Uncertain	Uncertain	Uncertain	Uncertain	Uncertain	Uncertain	Pathogenic	Pathogenic	Pathogenic	Uncertain	Pathogenic
GIP_HUMAN_b05	N90Q	8.108520500000001	0.7284948407501152	Pathogenic	0.5847501651106498	Uncertain	Uncertain	Uncertain	Uncertain	Uncertain	Uncertain	Pathogenic	Pathogenic	Pathogenic	Uncertain	Pathogenic
GIP_HUMAN_b05	N90R	7.695495599999999	0.7152712410019937	Pathogenic	0.5973641783497896	Uncertain	Uncertain	Uncertain	Uncertain	Uncertain	Uncertain	Pathogenic	Pathogenic	Pathogenic	Uncertain	Pathogenic
GIP_HUMAN_b05	N90S	7.3081665	0.6936294492554159	Pathogenic	0.6161658131168442	Uncertain	Uncertain	Uncertain	Uncertain	Uncertain	Uncertain	Uncertain	Pathogenic	Pathogenic	Uncertain	Pathogenic
GIP_HUMAN_b05	N90T	7.184203999999999	0.6852335441894464	Pathogenic	0.6228614392212455	Uncertain	Uncertain	Uncertain	Uncertain	Uncertain	Uncertain	Uncertain	Pathogenic	Pathogenic	Uncertain	Pathogenic
GIP_HUMAN_b05	N90V	7.6805725	0.7145778394622389	Pathogenic	0.5980017078747386	Uncertain	Uncertain	Uncertain	Uncertain	Uncertain	Uncertain	Pathogenic	Pathogenic	Pathogenic	Uncertain	Pathogenic
GIP_HUMAN_b05	N90W	8.070648	0.7278551843545285	Pathogenic	0.5853804717696192	Uncertain	Uncertain	Uncertain	Uncertain	Uncertain	Uncertain	Pathogenic	Pathogenic	Pathogenic	Uncertain	Pathogenic
GIP_HUMAN_b05	N90Y	7.783325	0.7190894093401146	Pathogenic	0.5938112802402179	Uncertain	Uncertain	Uncertain	Uncertain	Uncertain	Uncertain	Pathogenic	Pathogenic	Pathogenic	Uncertain	Pathogenic
GIP_HUMAN_b05	I91A	5.496124299999999	0.4352855647492305	Benign	0.6847477208560089	Uncertain	Uncertain	Uncertain	Uncertain	Uncertain	Uncertain	Uncertain	Uncertain	Uncertain	Uncertain	Uncertain
GIP_HUMAN_b05	I91C	5.5115356	0.4392292588649001	Benign	0.6857427211414588	Uncertain	Uncertain	Uncertain	Uncertain	Uncertain	Uncertain	Uncertain	Uncertain	Uncertain	Uncertain	Uncertain
GIP_HUMAN_b05	I91D	5.963470500000001	0.5433545753238306	Pathogenic	0.6893832173084524	Uncertain	Uncertain	Uncertain	Uncertain	Uncertain	Uncertain	Uncertain	Uncertain	Uncertain	Uncertain	Uncertain
GIP_HUMAN_b05	I91E	5.170227	0.35563875873442097	Benign	0.6508675422876875	Uncertain	Uncertain	Uncertain	Uncertain	Uncertain	Uncertain	Uncertain	Uncertain	Benign	Uncertain	Uncertain
GIP_HUMAN_b05	I91F	5.704254	0.4871937631724647	Benign	0.6928191452859633	Uncertain	Uncertain	Uncertain	Uncertain	Uncertain	Uncertain	Uncertain	Uncertain	Uncertain	Uncertain	Uncertain
GIP_HUMAN_b05	I91G	5.7302550000000005	0.4933399848817792	Benign	0.6930584663337598	Uncertain	Uncertain	Uncertain	Uncertain	Uncertain	Uncertain	Uncertain	Uncertain	Uncertain	Uncertain	Uncertain
GIP_HUMAN_b05	I91H	6.03598	0.5568881761863776	Pathogenic	0.6866606140213964	Uncertain	Uncertain	Uncertain	Uncertain	Uncertain	Uncertain	Uncertain	Uncertain	Uncertain	Uncertain	Uncertain
GIP_HUMAN_b05	I91K	5.605499299999999	0.4630396095172635	Benign	0.690412545978193	Uncertain	Uncertain	Uncertain	Uncertain	Uncertain	Uncertain	Uncertain	Uncertain	Uncertain	Uncertain	Uncertain
GIP_HUMAN_b05	I91L	1.9723206000000002	0.1406744244338264	Benign	0.4061858746000392	Uncertain	Uncertain	Uncertain	Benign	Benign	Benign	Benign	Benign	Benign	Uncertain	Benign
GIP_HUMAN_b05	I91M	5.363678	0.4015571221353608	Benign	0.6736379765680289	Uncertain	Uncertain	Uncertain	Uncertain	Uncertain	Uncertain	Uncertain	Uncertain	Benign	Uncertain	Uncertain
GIP_HUMAN_b05	I91N	5.567199700000001	0.4534013277516086	Benign	0.6887979992575373	Uncertain	Uncertain	Uncertain	Uncertain	Uncertain	Uncertain	Uncertain	Uncertain	Uncertain	Uncertain	Uncertain
GIP_HUMAN_b05	I91P	5.600189	0.4617104915902843	Benign	0.690212135028308	Uncertain	Uncertain	Uncertain	Uncertain	Uncertain	Uncertain	Uncertain	Uncertain	Uncertain	Uncertain	Uncertain
GIP_HUMAN_b05	I91Q	5.699249299999999	0.4859994307282539	Benign	0.6927550974343407	Uncertain	Uncertain	Uncertain	Uncertain	Uncertain	Uncertain	Uncertain	Uncertain	Uncertain	Uncertain	Uncertain
GIP_HUMAN_b05	I91R	5.69928	0.4860067678466197	Benign	0.6927555083293653	Uncertain	Uncertain	Uncertain	Uncertain	Uncertain	Uncertain	Uncertain	Uncertain	Uncertain	Uncertain	Uncertain
GIP_HUMAN_b05	I91S	5.7399597	0.4956078903116554	Benign	0.69310859880873	Uncertain	Uncertain	Uncertain	Uncertain	Uncertain	Uncertain	Uncertain	Uncertain	Uncertain	Uncertain	Uncertain
GIP_HUMAN_b05	I91T	5.15802	0.3529723401529669	Benign	0.6492672421683024	Uncertain	Uncertain	Uncertain	Uncertain	Uncertain	Uncertain	Uncertain	Uncertain	Benign	Uncertain	Uncertain
GIP_HUMAN_b05	I91V	5.1573486	0.3528266381479782	Benign	0.6491789003685517	Uncertain	Uncertain	Uncertain	Uncertain	Uncertain	Uncertain	Uncertain	Uncertain	Benign	Uncertain	Uncertain
GIP_HUMAN_b05	I91W	5.6315002	0.4695082688425313	Benign	0.6912865349346633	Uncertain	Uncertain	Uncertain	Uncertain	Uncertain	Uncertain	Uncertain	Uncertain	Uncertain	Uncertain	Uncertain
GIP_HUMAN_b05	I91Y	6.0937805	0.5670022360796285	Pathogenic	0.6841415146379277	Uncertain	Uncertain	Uncertain	Uncertain	Uncertain	Uncertain	Uncertain	Uncertain	Uncertain	Uncertain	Uncertain
GIP_HUMAN_b05	T92A	7.6238402999999995	0.7118300791407393	Pathogenic	0.6005049157145952	Uncertain	Uncertain	Uncertain	Uncertain	Uncertain	Uncertain	Pathogenic	Pathogenic	Pathogenic	Uncertain	Pathogenic
GIP_HUMAN_b05	T92C	7.170776400000001	0.6842823425651102	Pathogenic	0.6235993100346812	Uncertain	Uncertain	Uncertain	Uncertain	Uncertain	Uncertain	Uncertain	Pathogenic	Pathogenic	Uncertain	Pathogenic
GIP_HUMAN_b05	T92D	7.4528503	0.7025536306669469	Pathogenic	0.6086850646778821	Uncertain	Uncertain	Uncertain	Uncertain	Uncertain	Uncertain	Uncertain	Pathogenic	Pathogenic	Uncertain	Pathogenic
GIP_HUMAN_b05	T92E	7.4656982	0.7032997552296425	Pathogenic	0.6080424470723214	Uncertain	Uncertain	Uncertain	Uncertain	Uncertain	Uncertain	Uncertain	Pathogenic	Pathogenic	Uncertain	Pathogenic
GIP_HUMAN_b05	T92F	7.629425	0.7121082432597411	Pathogenic	0.6002531863450393	Uncertain	Uncertain	Uncertain	Uncertain	Uncertain	Uncertain	Pathogenic	Pathogenic	Pathogenic	Uncertain	Pathogenic
GIP_HUMAN_b05	T92G	7.380096400000001	0.6981848153108616	Pathogenic	0.6123944681743361	Uncertain	Uncertain	Uncertain	Uncertain	Uncertain	Uncertain	Uncertain	Pathogenic	Pathogenic	Uncertain	Pathogenic
GIP_HUMAN_b05	T92H	7.4885254	0.7046062995091955	Pathogenic	0.6069107260392139	Uncertain	Uncertain	Uncertain	Uncertain	Uncertain	Uncertain	Uncertain	Pathogenic	Pathogenic	Uncertain	Pathogenic
GIP_HUMAN_b05	T92I	7.123596000000001	0.6808741065675302	Pathogenic	0.6262088241837651	Uncertain	Uncertain	Uncertain	Uncertain	Uncertain	Uncertain	Uncertain	Pathogenic	Pathogenic	Uncertain	Pathogenic
GIP_HUMAN_b05	T92K	7.5592957	0.7084981079873018	Pathogenic	0.6034909807068987	Uncertain	Uncertain	Uncertain	Uncertain	Uncertain	Uncertain	Uncertain	Pathogenic	Pathogenic	Uncertain	Pathogenic
GIP_HUMAN_b05	T92L	7.539275999999999	0.7074219385757659	Pathogenic	0.6044439259204757	Uncertain	Uncertain	Uncertain	Uncertain	Uncertain	Uncertain	Uncertain	Pathogenic	Pathogenic	Uncertain	Pathogenic
GIP_HUMAN_b05	T92M	7.257446300000001	0.6902777716402921	Pathogenic	0.6188782335876398	Uncertain	Uncertain	Uncertain	Uncertain	Uncertain	Uncertain	Uncertain	Pathogenic	Pathogenic	Uncertain	Pathogenic
GIP_HUMAN_b05	T92N	7.371307400000001	0.697640699739221	Pathogenic	0.6128500987780391	Uncertain	Uncertain	Uncertain	Uncertain	Uncertain	Uncertain	Uncertain	Pathogenic	Pathogenic	Uncertain	Pathogenic
GIP_HUMAN_b05	T92P	7.5903625	0.7101284639646309	Pathogenic	0.6020366179293709	Uncertain	Uncertain	Uncertain	Uncertain	Uncertain	Uncertain	Pathogenic	Pathogenic	Pathogenic	Uncertain	Pathogenic
GIP_HUMAN_b05	T92Q	7.485595699999999	0.7044399907861534	Pathogenic	0.6070552367921092	Uncertain	Uncertain	Uncertain	Uncertain	Uncertain	Uncertain	Uncertain	Pathogenic	Pathogenic	Uncertain	Pathogenic
GIP_HUMAN_b05	T92R	7.435913	0.701558283904565	Pathogenic	0.609538184152222	Uncertain	Uncertain	Uncertain	Uncertain	Uncertain	Uncertain	Uncertain	Pathogenic	Pathogenic	Uncertain	Pathogenic
GIP_HUMAN_b05	T92S	7.8579407	0.7219540761400494	Pathogenic	0.5910982837587929	Uncertain	Uncertain	Uncertain	Uncertain	Uncertain	Uncertain	Pathogenic	Pathogenic	Pathogenic	Uncertain	Pathogenic
GIP_HUMAN_b05	T92V	7.6591187000000005	0.7135592865035183	Pathogenic	0.5989339154273793	Uncertain	Uncertain	Uncertain	Uncertain	Uncertain	Uncertain	Pathogenic	Pathogenic	Pathogenic	Uncertain	Pathogenic
GIP_HUMAN_b05	T92W	7.4885864	0.7046097579373477	Pathogenic	0.6069077194945754	Uncertain	Uncertain	Uncertain	Uncertain	Uncertain	Uncertain	Uncertain	Pathogenic	Pathogenic	Uncertain	Pathogenic
GIP_HUMAN_b05	T92Y	7.720825	0.7164191822947974	Pathogenic	0.5963035432584696	Uncertain	Uncertain	Uncertain	Uncertain	Uncertain	Uncertain	Pathogenic	Pathogenic	Pathogenic	Uncertain	Pathogenic
GIP_HUMAN_b05	Q93A	6.839782700000001	0.6580257273739867	Pathogenic	0.6423363247798306	Uncertain	Uncertain	Uncertain	Uncertain	Uncertain	Uncertain	Uncertain	Pathogenic	Pathogenic	Uncertain	Uncertain
GIP_HUMAN_b05	Q93C	7.370941	0.6976179405380198	Pathogenic	0.6128691262490732	Uncertain	Uncertain	Uncertain	Uncertain	Uncertain	Uncertain	Uncertain	Pathogenic	Pathogenic	Uncertain	Pathogenic
GIP_HUMAN_b05	Q93D	6.8253174	0.6567414710496955	Pathogenic	0.6431732189963566	Uncertain	Uncertain	Uncertain	Uncertain	Uncertain	Uncertain	Uncertain	Pathogenic	Pathogenic	Uncertain	Uncertain
GIP_HUMAN_b05	Q93E	6.078186	0.5643309353071154	Pathogenic	0.6848472536174535	Uncertain	Uncertain	Uncertain	Uncertain	Uncertain	Uncertain	Uncertain	Uncertain	Uncertain	Uncertain	Uncertain
GIP_HUMAN_b05	Q93F	7.4046326	0.6996852738470912	Pathogenic	0.6111307330585473	Uncertain	Uncertain	Uncertain	Uncertain	Uncertain	Uncertain	Uncertain	Pathogenic	Pathogenic	Uncertain	Pathogenic
GIP_HUMAN_b05	Q93G	7.347229	0.696132174114512	Pathogenic	0.6141059701532348	Uncertain	Uncertain	Uncertain	Uncertain	Uncertain	Uncertain	Uncertain	Pathogenic	Pathogenic	Uncertain	Pathogenic
GIP_HUMAN_b05	Q93H	7.2347410000000005	0.6887399641873038	Pathogenic	0.6201051348688109	Uncertain	Uncertain	Uncertain	Uncertain	Uncertain	Uncertain	Uncertain	Pathogenic	Pathogenic	Uncertain	Pathogenic
GIP_HUMAN_b05	Q93I	7.196136500000001	0.6860719170990579	Pathogenic	0.6222076146725847	Uncertain	Uncertain	Uncertain	Uncertain	Uncertain	Uncertain	Uncertain	Pathogenic	Pathogenic	Uncertain	Pathogenic
GIP_HUMAN_b05	Q93K	7.838928	0.7212592300346445	Pathogenic	0.5917600867209729	Uncertain	Uncertain	Uncertain	Uncertain	Uncertain	Uncertain	Pathogenic	Pathogenic	Pathogenic	Uncertain	Pathogenic
GIP_HUMAN_b05	Q93L	7.729431	0.7168007552915852	Pathogenic	0.5959495550784056	Uncertain	Uncertain	Uncertain	Uncertain	Uncertain	Uncertain	Pathogenic	Pathogenic	Pathogenic	Uncertain	Pathogenic
GIP_HUMAN_b05	Q93M	7.411285400000001	0.7000873863305141	Pathogenic	0.6107902416211776	Uncertain	Uncertain	Uncertain	Uncertain	Uncertain	Uncertain	Uncertain	Pathogenic	Pathogenic	Uncertain	Pathogenic
GIP_HUMAN_b05	Q93N	6.8554993	0.6594065899546666	Pathogenic	0.6414282989381971	Uncertain	Uncertain	Uncertain	Uncertain	Uncertain	Uncertain	Uncertain	Pathogenic	Pathogenic	Uncertain	Uncertain
GIP_HUMAN_b05	Q93P	7.464081	0.7032062629736411	Pathogenic	0.608123115634714	Uncertain	Uncertain	Uncertain	Uncertain	Uncertain	Uncertain	Uncertain	Pathogenic	Pathogenic	Uncertain	Pathogenic
GIP_HUMAN_b05	Q93R	7.2498474	0.6897656864932901	Pathogenic	0.6192880148647948	Uncertain	Uncertain	Uncertain	Uncertain	Uncertain	Uncertain	Uncertain	Pathogenic	Pathogenic	Uncertain	Pathogenic
GIP_HUMAN_b05	Q93S	7.6765137	0.714387091809933	Pathogenic	0.5981766721179721	Uncertain	Uncertain	Uncertain	Uncertain	Uncertain	Uncertain	Pathogenic	Pathogenic	Pathogenic	Uncertain	Pathogenic
GIP_HUMAN_b05	Q93T	7.2303467	0.6884396623129145	Pathogenic	0.6203434348616238	Uncertain	Uncertain	Uncertain	Uncertain	Uncertain	Uncertain	Uncertain	Pathogenic	Pathogenic	Uncertain	Pathogenic
GIP_HUMAN_b05	Q93V	6.968048	0.6688782291290267	Pathogenic	0.6349702130105932	Uncertain	Uncertain	Uncertain	Uncertain	Uncertain	Uncertain	Uncertain	Pathogenic	Pathogenic	Uncertain	Uncertain
GIP_HUMAN_b05	Q93W	7.3311462	0.6951100444988998	Pathogenic	0.6149507932263376	Uncertain	Uncertain	Uncertain	Uncertain	Uncertain	Uncertain	Uncertain	Pathogenic	Pathogenic	Uncertain	Pathogenic
GIP_HUMAN_b05	Q93Y	7.599029499999999	0.7105745548217863	Pathogenic	0.6016364334226469	Uncertain	Uncertain	Uncertain	Uncertain	Uncertain	Uncertain	Pathogenic	Pathogenic	Pathogenic	Uncertain	Pathogenic
GIP_HUMAN_b05	R94A	7.835693400000001	0.7211385731377522	Pathogenic	0.5918747610092749	Uncertain	Uncertain	Uncertain	Uncertain	Uncertain	Uncertain	Pathogenic	Pathogenic	Pathogenic	Uncertain	Pathogenic
GIP_HUMAN_b05	R94C	7.6967163	0.715327405428868	Pathogenic	0.5973124361571844	Uncertain	Uncertain	Uncertain	Uncertain	Uncertain	Uncertain	Pathogenic	Pathogenic	Pathogenic	Uncertain	Pathogenic
GIP_HUMAN_b05	R94D	7.372345	0.6977051180940476	Pathogenic	0.6127962295170659	Uncertain	Uncertain	Uncertain	Uncertain	Uncertain	Uncertain	Uncertain	Pathogenic	Pathogenic	Uncertain	Pathogenic
GIP_HUMAN_b05	R94E	7.545746	0.7077719019961015	Pathogenic	0.6041346487577635	Uncertain	Uncertain	Uncertain	Uncertain	Uncertain	Uncertain	Uncertain	Pathogenic	Pathogenic	Uncertain	Pathogenic
GIP_HUMAN_b05	R94F	7.185608	0.6853325259748961	Pathogenic	0.6227844157297594	Uncertain	Uncertain	Uncertain	Uncertain	Uncertain	Uncertain	Uncertain	Pathogenic	Pathogenic	Uncertain	Pathogenic
GIP_HUMAN_b05	R94G	7.427459700000001	0.7010565490397533	Pathogenic	0.6099664306796921	Uncertain	Uncertain	Uncertain	Uncertain	Uncertain	Uncertain	Uncertain	Pathogenic	Pathogenic	Uncertain	Pathogenic
GIP_HUMAN_b05	R94H	7.3450317	0.6959932119414111	Pathogenic	0.6142211167509901	Uncertain	Uncertain	Uncertain	Uncertain	Uncertain	Uncertain	Uncertain	Pathogenic	Pathogenic	Uncertain	Pathogenic
GIP_HUMAN_b05	R94I	7.3680725	0.6974395519633065	Pathogenic	0.613018180159492	Uncertain	Uncertain	Uncertain	Uncertain	Uncertain	Uncertain	Uncertain	Pathogenic	Pathogenic	Uncertain	Pathogenic
GIP_HUMAN_b05	R94K	7.4664307	0.7033420616078171	Pathogenic	0.6080059298051145	Uncertain	Uncertain	Uncertain	Uncertain	Uncertain	Uncertain	Uncertain	Pathogenic	Pathogenic	Uncertain	Pathogenic
GIP_HUMAN_b05	R94L	7.3191223	0.6943382904534066	Pathogenic	0.6155854060867174	Uncertain	Uncertain	Uncertain	Uncertain	Uncertain	Uncertain	Uncertain	Pathogenic	Pathogenic	Uncertain	Pathogenic
GIP_HUMAN_b05	R94M	7.6183777	0.7115564074310561	Pathogenic	0.6007522114843351	Uncertain	Uncertain	Uncertain	Uncertain	Uncertain	Uncertain	Pathogenic	Pathogenic	Pathogenic	Uncertain	Pathogenic
GIP_HUMAN_b05	R94N	7.182067999999999	0.6850827837035169	Pathogenic	0.6229786674559388	Uncertain	Uncertain	Uncertain	Uncertain	Uncertain	Uncertain	Uncertain	Pathogenic	Pathogenic	Uncertain	Pathogenic
GIP_HUMAN_b05	R94P	8.29245	0.729406531660221	Pathogenic	0.5838482240819789	Uncertain	Uncertain	Uncertain	Uncertain	Uncertain	Uncertain	Pathogenic	Pathogenic	Pathogenic	Uncertain	Pathogenic
GIP_HUMAN_b05	R94Q	7.317444	0.694230053191081	Pathogenic	0.6156741850326588	Uncertain	Uncertain	Uncertain	Uncertain	Uncertain	Uncertain	Uncertain	Pathogenic	Pathogenic	Uncertain	Pathogenic
GIP_HUMAN_b05	R94S	7.506958	0.7056432805054671	Pathogenic	0.6060066621876674	Uncertain	Uncertain	Uncertain	Uncertain	Uncertain	Uncertain	Uncertain	Pathogenic	Pathogenic	Uncertain	Pathogenic
GIP_HUMAN_b05	R94T	8.001586999999999	0.7263463107749988	Pathogenic	0.5868591127339046	Uncertain	Uncertain	Uncertain	Uncertain	Uncertain	Uncertain	Pathogenic	Pathogenic	Pathogenic	Uncertain	Pathogenic
GIP_HUMAN_b05	R94V	7.343933	0.6959236462814988	Pathogenic	0.6142787258474445	Uncertain	Uncertain	Uncertain	Uncertain	Uncertain	Uncertain	Uncertain	Pathogenic	Pathogenic	Uncertain	Pathogenic
GIP_HUMAN_b05	R94W	7.5071106	0.7056517976700035	Pathogenic	0.6059992153072269	Uncertain	Uncertain	Uncertain	Uncertain	Uncertain	Uncertain	Uncertain	Pathogenic	Pathogenic	Uncertain	Pathogenic
GIP_HUMAN_b05	R94Y	7.3538820000000005	0.6965516003045742	Pathogenic	0.6137578722597696	Uncertain	Uncertain	Uncertain	Uncertain	Uncertain	Uncertain	Uncertain	Pathogenic	Pathogenic	Uncertain	Pathogenic
GIP_HUMAN_b05	E95A	5.7089844	0.4883193470694805	Benign	0.6928742804284481	Uncertain	Uncertain	Uncertain	Uncertain	Uncertain	Uncertain	Uncertain	Uncertain	Uncertain	Uncertain	Uncertain
GIP_HUMAN_b05	E95C	5.544739	0.4477009190054504	Benign	0.6876667738553159	Uncertain	Uncertain	Uncertain	Uncertain	Uncertain	Uncertain	Uncertain	Uncertain	Uncertain	Uncertain	Uncertain
GIP_HUMAN_b05	E95D	2.5138244999999997	0.16002432496121982	Benign	0.4397102135338115	Uncertain	Uncertain	Uncertain	Benign	Benign	Benign	Benign	Benign	Benign	Uncertain	Benign
GIP_HUMAN_b05	E95F	5.7105713	0.4886962212615257	Benign	0.6928916079592151	Uncertain	Uncertain	Uncertain	Uncertain	Uncertain	Uncertain	Uncertain	Uncertain	Uncertain	Uncertain	Uncertain
GIP_HUMAN_b05	E95G	4.2816467000000005	0.24327490792350706	Benign	0.5548255384020595	Uncertain	Uncertain	Uncertain	Uncertain	Uncertain	Benign	Benign	Benign	Benign	Uncertain	Benign
GIP_HUMAN_b05	E95H	5.4629517	0.4267888578068531	Benign	0.6823888012694322	Uncertain	Uncertain	Uncertain	Uncertain	Uncertain	Uncertain	Uncertain	Uncertain	Uncertain	Uncertain	Uncertain
GIP_HUMAN_b05	E95I	5.674469	0.4800349058353863	Benign	0.6923497586068041	Uncertain	Uncertain	Uncertain	Uncertain	Uncertain	Uncertain	Uncertain	Uncertain	Uncertain	Uncertain	Uncertain
GIP_HUMAN_b05	E95K	4.3034973	0.24471943101447866	Benign	0.5564591348370537	Uncertain	Uncertain	Uncertain	Uncertain	Uncertain	Benign	Benign	Benign	Benign	Uncertain	Benign
GIP_HUMAN_b05	E95L	5.85968	0.5222980276662987	Pathogenic	0.6921524466086814	Uncertain	Uncertain	Uncertain	Uncertain	Uncertain	Uncertain	Uncertain	Uncertain	Uncertain	Uncertain	Uncertain
GIP_HUMAN_b05	E95M	5.7009277	0.4864003633758389	Benign	0.6927772347050977	Uncertain	Uncertain	Uncertain	Uncertain	Uncertain	Uncertain	Uncertain	Uncertain	Uncertain	Uncertain	Uncertain
GIP_HUMAN_b05	E95N	4.536499	0.2624336126888656	Benign	0.5755870394189821	Uncertain	Uncertain	Uncertain	Uncertain	Uncertain	Uncertain	Benign	Benign	Benign	Uncertain	Benign
GIP_HUMAN_b05	E95P	5.3828735	0.4063893718961597	Benign	0.6755174323759033	Uncertain	Uncertain	Uncertain	Uncertain	Uncertain	Uncertain	Uncertain	Uncertain	Benign	Uncertain	Uncertain
GIP_HUMAN_b05	E95Q	5.657654	0.4759418350684624	Benign	0.6919891428740359	Uncertain	Uncertain	Uncertain	Uncertain	Uncertain	Uncertain	Uncertain	Uncertain	Uncertain	Uncertain	Uncertain
GIP_HUMAN_b05	E95R	5.699402	0.4860359238130702	Benign	0.6927571389989923	Uncertain	Uncertain	Uncertain	Uncertain	Uncertain	Uncertain	Uncertain	Uncertain	Uncertain	Uncertain	Uncertain
GIP_HUMAN_b05	E95S	5.8259583	0.5150320164632711	Pathogenic	0.6926951894192723	Uncertain	Uncertain	Uncertain	Uncertain	Uncertain	Uncertain	Uncertain	Uncertain	Uncertain	Uncertain	Uncertain
GIP_HUMAN_b05	E95T	5.303131	0.3865645024343154	Benign	0.6671865144061992	Uncertain	Uncertain	Uncertain	Uncertain	Uncertain	Uncertain	Uncertain	Uncertain	Benign	Uncertain	Uncertain
GIP_HUMAN_b05	E95V	5.896698000000001	0.5300362514091469	Pathogenic	0.6913417409633007	Uncertain	Uncertain	Uncertain	Uncertain	Uncertain	Uncertain	Uncertain	Uncertain	Uncertain	Uncertain	Uncertain
GIP_HUMAN_b05	E95W	5.697815	0.4856564937942975	Benign	0.6927356517643177	Uncertain	Uncertain	Uncertain	Uncertain	Uncertain	Uncertain	Uncertain	Uncertain	Uncertain	Uncertain	Uncertain
GIP_HUMAN_b05	E95Y	5.8619995000000005	0.5227902598537514	Pathogenic	0.6921080286760937	Uncertain	Uncertain	Uncertain	Uncertain	Uncertain	Uncertain	Uncertain	Uncertain	Uncertain	Uncertain	Uncertain
GIP_HUMAN_b05	A96C	6.598144500000001	0.634686292692521	Pathogenic	0.6564143667608817	Uncertain	Uncertain	Uncertain	Uncertain	Uncertain	Uncertain	Uncertain	Uncertain	Pathogenic	Uncertain	Uncertain
GIP_HUMAN_b05	A96D	6.1402589999999995	0.5747192541468988	Pathogenic	0.6819393115763583	Uncertain	Uncertain	Uncertain	Uncertain	Uncertain	Uncertain	Uncertain	Uncertain	Uncertain	Uncertain	Uncertain
GIP_HUMAN_b05	A96E	6.5096435999999995	0.6249669924263481	Pathogenic	0.6615800969481426	Uncertain	Uncertain	Uncertain	Uncertain	Uncertain	Uncertain	Uncertain	Uncertain	Pathogenic	Uncertain	Uncertain
GIP_HUMAN_b05	A96F	6.133026	0.5735419934663306	Pathogenic	0.6822909880793507	Uncertain	Uncertain	Uncertain	Uncertain	Uncertain	Uncertain	Uncertain	Uncertain	Uncertain	Uncertain	Uncertain
GIP_HUMAN_b05	A96G	6.2049255	0.5848714275039735	Pathogenic	0.67867087163391	Uncertain	Uncertain	Uncertain	Uncertain	Uncertain	Uncertain	Uncertain	Uncertain	Uncertain	Uncertain	Uncertain
GIP_HUMAN_b05	A96H	6.1552734000000004	0.5771357505049528	Pathogenic	0.6811996752464451	Uncertain	Uncertain	Uncertain	Uncertain	Uncertain	Uncertain	Uncertain	Uncertain	Uncertain	Uncertain	Uncertain
GIP_HUMAN_b05	A96I	4.8525085	0.2979499055954469	Benign	0.6091172414939054	Uncertain	Uncertain	Uncertain	Uncertain	Uncertain	Uncertain	Uncertain	Benign	Benign	Uncertain	Benign
GIP_HUMAN_b05	A96K	6.056366000000001	0.5605223173563392	Pathogenic	0.6858032834746373	Uncertain	Uncertain	Uncertain	Uncertain	Uncertain	Uncertain	Uncertain	Uncertain	Uncertain	Uncertain	Uncertain
GIP_HUMAN_b05	A96L	6.1994934	0.5840438196631963	Pathogenic	0.6789531684711501	Uncertain	Uncertain	Uncertain	Uncertain	Uncertain	Uncertain	Uncertain	Uncertain	Uncertain	Uncertain	Uncertain
GIP_HUMAN_b05	A96M	6.2029724	0.5845743820719557	Pathogenic	0.6787725182286897	Uncertain	Uncertain	Uncertain	Uncertain	Uncertain	Uncertain	Uncertain	Uncertain	Uncertain	Uncertain	Uncertain
GIP_HUMAN_b05	A96N	6.369873	0.6079999566819487	Pathogenic	0.6696343285616999	Uncertain	Uncertain	Uncertain	Uncertain	Uncertain	Uncertain	Uncertain	Uncertain	Pathogenic	Uncertain	Uncertain
GIP_HUMAN_b05	A96P	6.4625244	0.6194839035861621	Pathogenic	0.6643162154759206	Uncertain	Uncertain	Uncertain	Uncertain	Uncertain	Uncertain	Uncertain	Uncertain	Pathogenic	Uncertain	Uncertain
GIP_HUMAN_b05	A96Q	6.158996599999999	0.57772933487678	Pathogenic	0.6810143329377162	Uncertain	Uncertain	Uncertain	Uncertain	Uncertain	Uncertain	Uncertain	Uncertain	Uncertain	Uncertain	Uncertain
GIP_HUMAN_b05	A96R	6.122253400000001	0.5717725971566125	Pathogenic	0.6828088930110594	Uncertain	Uncertain	Uncertain	Uncertain	Uncertain	Uncertain	Uncertain	Uncertain	Uncertain	Uncertain	Uncertain
GIP_HUMAN_b05	A96S	6.0367737	0.5570310498885886	Pathogenic	0.6866279199752284	Uncertain	Uncertain	Uncertain	Uncertain	Uncertain	Uncertain	Uncertain	Uncertain	Uncertain	Uncertain	Uncertain
GIP_HUMAN_b05	A96T	2.8840637000000005	0.17464811220522278	Benign	0.4631803744574306	Uncertain	Uncertain	Uncertain	Uncertain	Benign	Benign	Benign	Benign	Benign	Uncertain	Benign
GIP_HUMAN_b05	A96V	5.5332947	0.4447859826311247	Benign	0.6870375524404162	Uncertain	Uncertain	Uncertain	Uncertain	Uncertain	Uncertain	Uncertain	Uncertain	Uncertain	Uncertain	Uncertain
GIP_HUMAN_b05	A96W	6.3468933	0.6049952647048604	Pathogenic	0.6709342035491025	Uncertain	Uncertain	Uncertain	Uncertain	Uncertain	Uncertain	Uncertain	Uncertain	Pathogenic	Uncertain	Uncertain
GIP_HUMAN_b05	A96Y	6.203888	0.5847137074097845	Pathogenic	0.6787248874491557	Uncertain	Uncertain	Uncertain	Uncertain	Uncertain	Uncertain	Uncertain	Uncertain	Uncertain	Uncertain	Uncertain
GIP_HUMAN_b05	R97A	4.8205566	0.2934964680750776	Benign	0.6052527469220612	Uncertain	Uncertain	Uncertain	Uncertain	Uncertain	Uncertain	Uncertain	Benign	Benign	Uncertain	Benign
GIP_HUMAN_b05	R97C	4.9950867	0.3207589263386414	Benign	0.6274401919409348	Uncertain	Uncertain	Uncertain	Uncertain	Uncertain	Uncertain	Uncertain	Benign	Benign	Uncertain	Uncertain
GIP_HUMAN_b05	R97D	3.7710571	0.2147087027954768	Benign	0.5201288898216758	Uncertain	Uncertain	Uncertain	Uncertain	Uncertain	Benign	Benign	Benign	Benign	Uncertain	Benign
GIP_HUMAN_b05	R97E	4.5799866	0.2663606709530376	Benign	0.5796053864133913	Uncertain	Uncertain	Uncertain	Uncertain	Uncertain	Uncertain	Benign	Benign	Benign	Uncertain	Benign
GIP_HUMAN_b05	R97F	4.575226	0.2659187842167915	Benign	0.5791571818973534	Uncertain	Uncertain	Uncertain	Uncertain	Uncertain	Uncertain	Benign	Benign	Benign	Uncertain	Benign
GIP_HUMAN_b05	R97G	3.2965698	0.19233531789057295	Benign	0.4895915362128229	Uncertain	Uncertain	Uncertain	Uncertain	Benign	Benign	Benign	Benign	Benign	Uncertain	Benign
GIP_HUMAN_b05	R97H	3.9430237	0.22355220464527345	Benign	0.5313672420137123	Uncertain	Uncertain	Uncertain	Uncertain	Uncertain	Benign	Benign	Benign	Benign	Uncertain	Benign
GIP_HUMAN_b05	R97I	4.501648	0.2594532615529153	Benign	0.5724842687274796	Uncertain	Uncertain	Uncertain	Uncertain	Uncertain	Uncertain	Benign	Benign	Benign	Uncertain	Benign
GIP_HUMAN_b05	R97K	5.2265015	0.3683363125358303	Benign	0.6580642974971895	Uncertain	Uncertain	Uncertain	Uncertain	Uncertain	Uncertain	Uncertain	Uncertain	Benign	Uncertain	Uncertain
GIP_HUMAN_b05	R97L	4.6503906	0.2732737141855845	Benign	0.58648783166827	Uncertain	Uncertain	Uncertain	Uncertain	Uncertain	Uncertain	Benign	Benign	Benign	Uncertain	Benign
GIP_HUMAN_b05	R97M	4.7454529999999995	0.2838884854826325	Benign	0.5965884470852962	Uncertain	Uncertain	Uncertain	Uncertain	Uncertain	Uncertain	Benign	Benign	Benign	Uncertain	Benign
GIP_HUMAN_b05	R97N	4.6985779999999995	0.2784545828161133	Benign	0.5914878001664158	Uncertain	Uncertain	Uncertain	Uncertain	Uncertain	Uncertain	Benign	Benign	Benign	Uncertain	Benign
GIP_HUMAN_b05	R97P	4.5416565	0.2628868538470029	Benign	0.5760548693218717	Uncertain	Uncertain	Uncertain	Uncertain	Uncertain	Uncertain	Benign	Benign	Benign	Uncertain	Benign
GIP_HUMAN_b05	R97Q	1.5431518999999998	0.1269696686110589	Benign	0.3805853033161005	Uncertain	Uncertain	Benign	Benign	Benign	Benign	Benign	Benign	Benign	Uncertain	Benign
GIP_HUMAN_b05	R97S	5.0902709999999995	0.3387932907800542	Benign	0.6402318282326593	Uncertain	Uncertain	Uncertain	Uncertain	Uncertain	Uncertain	Uncertain	Benign	Benign	Uncertain	Uncertain
GIP_HUMAN_b05	R97T	5.247986	0.3733469543702385	Benign	0.6607129871913848	Uncertain	Uncertain	Uncertain	Uncertain	Uncertain	Uncertain	Uncertain	Uncertain	Benign	Uncertain	Uncertain
GIP_HUMAN_b05	R97V	4.860565	0.2991091719720402	Benign	0.6101076148387653	Uncertain	Uncertain	Uncertain	Uncertain	Uncertain	Uncertain	Uncertain	Benign	Benign	Uncertain	Benign
GIP_HUMAN_b05	R97W	5.207794	0.3640441307226761	Benign	0.6557096075875899	Uncertain	Uncertain	Uncertain	Uncertain	Uncertain	Uncertain	Uncertain	Uncertain	Benign	Uncertain	Uncertain
GIP_HUMAN_b05	R97Y	4.759491000000001	0.28559698548852763	Benign	0.5981620737623894	Uncertain	Uncertain	Uncertain	Uncertain	Uncertain	Uncertain	Benign	Benign	Benign	Uncertain	Benign
GIP_HUMAN_b05	A98C	5.5735474	0.4550065587468016	Benign	0.6890928789588067	Uncertain	Uncertain	Uncertain	Uncertain	Uncertain	Uncertain	Uncertain	Uncertain	Uncertain	Uncertain	Uncertain
GIP_HUMAN_b05	A98D	6.1260986	0.5724063806803631	Pathogenic	0.6826248540761111	Uncertain	Uncertain	Uncertain	Uncertain	Uncertain	Uncertain	Uncertain	Uncertain	Uncertain	Uncertain	Uncertain
GIP_HUMAN_b05	A98E	5.485504	0.4325656856070349	Benign	0.6840246328261377	Uncertain	Uncertain	Uncertain	Uncertain	Uncertain	Uncertain	Uncertain	Uncertain	Uncertain	Uncertain	Uncertain
GIP_HUMAN_b05	A98F	5.787262	0.5064462349993766	Pathogenic	0.6930640703661506	Uncertain	Uncertain	Uncertain	Uncertain	Uncertain	Uncertain	Uncertain	Uncertain	Uncertain	Uncertain	Uncertain
GIP_HUMAN_b05	A98G	3.8633727999999996	0.2193904922442843	Benign	0.5261354447835394	Uncertain	Uncertain	Uncertain	Uncertain	Uncertain	Benign	Benign	Benign	Benign	Uncertain	Benign
GIP_HUMAN_b05	A98H	5.8872375	0.5280825744293358	Pathogenic	0.6915690882868799	Uncertain	Uncertain	Uncertain	Uncertain	Uncertain	Uncertain	Uncertain	Uncertain	Uncertain	Uncertain	Uncertain
GIP_HUMAN_b05	A98I	5.8166199999999995	0.5129839895896472	Pathogenic	0.6928099746843118	Uncertain	Uncertain	Uncertain	Uncertain	Uncertain	Uncertain	Uncertain	Uncertain	Uncertain	Uncertain	Uncertain
GIP_HUMAN_b05	A98K	5.422638	0.4164834825017309	Benign	0.6791315605725567	Uncertain	Uncertain	Uncertain	Uncertain	Uncertain	Uncertain	Uncertain	Uncertain	Uncertain	Uncertain	Uncertain
GIP_HUMAN_b05	A98L	5.8757324	0.5256844731601837	Pathogenic	0.6918272153652478	Uncertain	Uncertain	Uncertain	Uncertain	Uncertain	Uncertain	Uncertain	Uncertain	Uncertain	Uncertain	Uncertain
GIP_HUMAN_b05	A98M	5.7063293	0.4876879705269404	Benign	0.6928439777752391	Uncertain	Uncertain	Uncertain	Uncertain	Uncertain	Uncertain	Uncertain	Uncertain	Uncertain	Uncertain	Uncertain
GIP_HUMAN_b05	A98N	3.063324	0.1821499169258413	Benign	0.4746378986256156	Uncertain	Uncertain	Uncertain	Uncertain	Benign	Benign	Benign	Benign	Benign	Uncertain	Benign
GIP_HUMAN_b05	A98P	5.942871	0.539333879535437	Pathogenic	0.6900496728934529	Uncertain	Uncertain	Uncertain	Uncertain	Uncertain	Uncertain	Uncertain	Uncertain	Uncertain	Uncertain	Uncertain
GIP_HUMAN_b05	A98Q	5.7615967	0.5006108828051099	Pathogenic	0.6931464342041564	Uncertain	Uncertain	Uncertain	Uncertain	Uncertain	Uncertain	Uncertain	Uncertain	Uncertain	Uncertain	Uncertain
GIP_HUMAN_b05	A98R	5.4186707	0.4154723756278844	Benign	0.678788485243554	Uncertain	Uncertain	Uncertain	Uncertain	Uncertain	Uncertain	Uncertain	Uncertain	Uncertain	Uncertain	Uncertain
GIP_HUMAN_b05	A98S	5.2584230000000005	0.3758107937601264	Benign	0.6619760103651295	Uncertain	Uncertain	Uncertain	Uncertain	Uncertain	Uncertain	Uncertain	Uncertain	Benign	Uncertain	Uncertain
GIP_HUMAN_b05	A98T	4.5179443	0.2608293827346485	Benign	0.5739226390038694	Uncertain	Uncertain	Uncertain	Uncertain	Uncertain	Uncertain	Benign	Benign	Benign	Uncertain	Benign
GIP_HUMAN_b05	A98V	5.358947799999999	0.4003713664311799	Benign	0.6731619558502249	Uncertain	Uncertain	Uncertain	Uncertain	Uncertain	Uncertain	Uncertain	Uncertain	Benign	Uncertain	Uncertain
GIP_HUMAN_b05	A98W	5.4866943	0.4328705760427871	Benign	0.6841071879376731	Uncertain	Uncertain	Uncertain	Uncertain	Uncertain	Uncertain	Uncertain	Uncertain	Uncertain	Uncertain	Uncertain
GIP_HUMAN_b05	A98Y	6.016174299999999	0.5532863531665517	Pathogenic	0.68745751069734	Uncertain	Uncertain	Uncertain	Uncertain	Uncertain	Uncertain	Uncertain	Uncertain	Uncertain	Uncertain	Uncertain
GIP_HUMAN_b05	L99A	6.0950317	0.5672147522530879	Pathogenic	0.6840841217753308	Uncertain	Uncertain	Uncertain	Uncertain	Uncertain	Uncertain	Uncertain	Uncertain	Uncertain	Uncertain	Uncertain
GIP_HUMAN_b05	L99C	5.6434937000000005	0.472468253200936	Benign	0.6916304193862854	Uncertain	Uncertain	Uncertain	Uncertain	Uncertain	Uncertain	Uncertain	Uncertain	Uncertain	Uncertain	Uncertain
GIP_HUMAN_b05	L99D	6.115539599999999	0.5706600811894326	Pathogenic	0.6831279799828961	Uncertain	Uncertain	Uncertain	Uncertain	Uncertain	Uncertain	Uncertain	Uncertain	Uncertain	Uncertain	Uncertain
GIP_HUMAN_b05	L99E	5.4658812999999995	0.4275391388792895	Benign	0.6826089573791201	Uncertain	Uncertain	Uncertain	Uncertain	Uncertain	Uncertain	Uncertain	Uncertain	Uncertain	Uncertain	Uncertain
GIP_HUMAN_b05	L99F	5.7061462	0.4876443923433792	Benign	0.6928418273973663	Uncertain	Uncertain	Uncertain	Uncertain	Uncertain	Uncertain	Uncertain	Uncertain	Uncertain	Uncertain	Uncertain
GIP_HUMAN_b05	L99G	6.1628112999999995	0.5783351980586184	Pathogenic	0.6808236672604531	Uncertain	Uncertain	Uncertain	Uncertain	Uncertain	Uncertain	Uncertain	Uncertain	Uncertain	Uncertain	Uncertain
GIP_HUMAN_b05	L99H	5.940857	0.5389365659966101	Pathogenic	0.6901119961903741	Uncertain	Uncertain	Uncertain	Uncertain	Uncertain	Uncertain	Uncertain	Uncertain	Uncertain	Uncertain	Uncertain
GIP_HUMAN_b05	L99I	5.5583496	0.4511588149577682	Benign	0.6883686415053769	Uncertain	Uncertain	Uncertain	Uncertain	Uncertain	Uncertain	Uncertain	Uncertain	Uncertain	Uncertain	Uncertain
GIP_HUMAN_b05	L99K	6.0095215	0.5520606141463509	Pathogenic	0.687716728391869	Uncertain	Uncertain	Uncertain	Uncertain	Uncertain	Uncertain	Uncertain	Uncertain	Uncertain	Uncertain	Uncertain
GIP_HUMAN_b05	L99M	5.8860779999999995	0.5278419930120676	Pathogenic	0.6915960252165148	Uncertain	Uncertain	Uncertain	Uncertain	Uncertain	Uncertain	Uncertain	Uncertain	Uncertain	Uncertain	Uncertain
GIP_HUMAN_b05	L99N	6.233825700000001	0.5891996410354108	Pathogenic	0.6771485259014765	Uncertain	Uncertain	Uncertain	Uncertain	Uncertain	Uncertain	Uncertain	Uncertain	Pathogenic	Uncertain	Uncertain
GIP_HUMAN_b05	L99P	3.0168457	0.1801780202998134	Benign	0.4716633201172753	Uncertain	Uncertain	Uncertain	Uncertain	Benign	Benign	Benign	Benign	Benign	Uncertain	Benign
GIP_HUMAN_b05	L99Q	6.3272705	0.602376935640538	Pathogenic	0.6720361242525709	Uncertain	Uncertain	Uncertain	Uncertain	Uncertain	Uncertain	Uncertain	Uncertain	Pathogenic	Uncertain	Uncertain
GIP_HUMAN_b05	L99R	4.770447	0.2869575304559867	Benign	0.5994049786452199	Uncertain	Uncertain	Uncertain	Uncertain	Uncertain	Uncertain	Benign	Benign	Benign	Uncertain	Benign
GIP_HUMAN_b05	L99S	5.6089782999999995	0.4639089704440518	Benign	0.6905397887780984	Uncertain	Uncertain	Uncertain	Uncertain	Uncertain	Uncertain	Uncertain	Uncertain	Uncertain	Uncertain	Uncertain
GIP_HUMAN_b05	L99T	4.975067	0.3172547870451561	Benign	0.6247828504570128	Uncertain	Uncertain	Uncertain	Uncertain	Uncertain	Uncertain	Uncertain	Benign	Benign	Uncertain	Benign
GIP_HUMAN_b05	L99V	5.440674	0.4210882406460154	Benign	0.6806408251311004	Uncertain	Uncertain	Uncertain	Uncertain	Uncertain	Uncertain	Uncertain	Uncertain	Uncertain	Uncertain	Uncertain
GIP_HUMAN_b05	L99W	6.015564	0.5531742428146561	Pathogenic	0.6874814721677405	Uncertain	Uncertain	Uncertain	Uncertain	Uncertain	Uncertain	Uncertain	Uncertain	Uncertain	Uncertain	Uncertain
GIP_HUMAN_b05	L99Y	6.241272	0.5902947540922665	Pathogenic	0.6767510868591499	Uncertain	Uncertain	Uncertain	Uncertain	Uncertain	Uncertain	Uncertain	Uncertain	Pathogenic	Uncertain	Uncertain
GIP_HUMAN_b05	E100A	6.2658997	0.5938596073610033	Pathogenic	0.6754229626911876	Uncertain	Uncertain	Uncertain	Uncertain	Uncertain	Uncertain	Uncertain	Uncertain	Pathogenic	Uncertain	Uncertain
GIP_HUMAN_b05	E100C	5.8833923	0.5272837945610742	Pathogenic	0.6916576299346042	Uncertain	Uncertain	Uncertain	Uncertain	Uncertain	Uncertain	Uncertain	Uncertain	Uncertain	Uncertain	Uncertain
GIP_HUMAN_b05	E100D	5.747925	0.4974583358591274	Benign	0.6931342603910916	Uncertain	Uncertain	Uncertain	Uncertain	Uncertain	Uncertain	Uncertain	Uncertain	Uncertain	Uncertain	Uncertain
GIP_HUMAN_b05	E100F	6.147522	0.5758927749724374	Pathogenic	0.6815831088478618	Uncertain	Uncertain	Uncertain	Uncertain	Uncertain	Uncertain	Uncertain	Uncertain	Uncertain	Uncertain	Uncertain
GIP_HUMAN_b05	E100G	5.8005676	0.5094277245371472	Pathogenic	0.6929694060452063	Uncertain	Uncertain	Uncertain	Uncertain	Uncertain	Uncertain	Uncertain	Uncertain	Uncertain	Uncertain	Uncertain
GIP_HUMAN_b05	E100H	6.0013123	0.5505370476355482	Pathogenic	0.6880304612818092	Uncertain	Uncertain	Uncertain	Uncertain	Uncertain	Uncertain	Uncertain	Uncertain	Uncertain	Uncertain	Uncertain
GIP_HUMAN_b05	E100I	6.723755000000001	0.6473434075263597	Pathogenic	0.6490756809847991	Uncertain	Uncertain	Uncertain	Uncertain	Uncertain	Uncertain	Uncertain	Uncertain	Pathogenic	Uncertain	Uncertain
GIP_HUMAN_b05	E100K	6.1141663	0.5704315868849532	Pathogenic	0.6831928902999882	Uncertain	Uncertain	Uncertain	Uncertain	Uncertain	Uncertain	Uncertain	Uncertain	Uncertain	Uncertain	Uncertain
GIP_HUMAN_b05	E100L	6.5412292	0.628519041708995	Pathogenic	0.6597391696678336	Uncertain	Uncertain	Uncertain	Uncertain	Uncertain	Uncertain	Uncertain	Uncertain	Pathogenic	Uncertain	Uncertain
GIP_HUMAN_b05	E100M	6.1173706	0.5709642368699831	Pathogenic	0.6830412452714993	Uncertain	Uncertain	Uncertain	Uncertain	Uncertain	Uncertain	Uncertain	Uncertain	Uncertain	Uncertain	Uncertain
GIP_HUMAN_b05	E100N	4.700591999999999	0.27867979023513245	Benign	0.5917021030426347	Uncertain	Uncertain	Uncertain	Uncertain	Uncertain	Uncertain	Benign	Benign	Benign	Uncertain	Benign
GIP_HUMAN_b05	E100P	6.429596	0.6155135356773835	Pathogenic	0.6662178142970364	Uncertain	Uncertain	Uncertain	Uncertain	Uncertain	Uncertain	Uncertain	Uncertain	Pathogenic	Uncertain	Uncertain
GIP_HUMAN_b05	E100Q	4.275421	0.2428685100674936	Benign	0.554363906149031	Uncertain	Uncertain	Uncertain	Uncertain	Uncertain	Benign	Benign	Benign	Benign	Uncertain	Benign
GIP_HUMAN_b05	E100R	5.70697	0.4878404205211958	Benign	0.6928514406585631	Uncertain	Uncertain	Uncertain	Uncertain	Uncertain	Uncertain	Uncertain	Uncertain	Uncertain	Uncertain	Uncertain
GIP_HUMAN_b05	E100S	5.9995117	0.550201229954714	Pathogenic	0.6880983509513691	Uncertain	Uncertain	Uncertain	Uncertain	Uncertain	Uncertain	Uncertain	Uncertain	Uncertain	Uncertain	Uncertain
GIP_HUMAN_b05	E100T	6.623962400000001	0.6373905608862747	Pathogenic	0.6549048111708834	Uncertain	Uncertain	Uncertain	Uncertain	Uncertain	Uncertain	Uncertain	Uncertain	Pathogenic	Uncertain	Uncertain
GIP_HUMAN_b05	E100V	4.134247	0.2341748088465315	Benign	0.5442718097432238	Uncertain	Uncertain	Uncertain	Uncertain	Uncertain	Benign	Benign	Benign	Benign	Uncertain	Benign
GIP_HUMAN_b05	E100W	6.5242309999999994	0.6266193863401378	Pathogenic	0.660730416407038	Uncertain	Uncertain	Uncertain	Uncertain	Uncertain	Uncertain	Uncertain	Uncertain	Pathogenic	Uncertain	Uncertain
GIP_HUMAN_b05	E100Y	5.8698425	0.5244473961885867	Pathogenic	0.6919513534555983	Uncertain	Uncertain	Uncertain	Uncertain	Uncertain	Uncertain	Uncertain	Uncertain	Uncertain	Uncertain	Uncertain
GIP_HUMAN_b05	L101A	6.006133999999999	0.5514334037395057	Pathogenic	0.6878470199804418	Uncertain	Uncertain	Uncertain	Uncertain	Uncertain	Uncertain	Uncertain	Uncertain	Uncertain	Uncertain	Uncertain
GIP_HUMAN_b05	L101C	5.949707	0.5406768575685964	Pathogenic	0.6898343070805768	Uncertain	Uncertain	Uncertain	Uncertain	Uncertain	Uncertain	Uncertain	Uncertain	Uncertain	Uncertain	Uncertain
GIP_HUMAN_b05	L101D	5.633972	0.4701196013105836	Benign	0.6913604397068589	Uncertain	Uncertain	Uncertain	Uncertain	Uncertain	Uncertain	Uncertain	Uncertain	Uncertain	Uncertain	Uncertain
GIP_HUMAN_b05	L101E	5.706726000000001	0.4877823694249487	Benign	0.6928486098502025	Uncertain	Uncertain	Uncertain	Uncertain	Uncertain	Uncertain	Uncertain	Uncertain	Uncertain	Uncertain	Uncertain
GIP_HUMAN_b05	L101F	6.061371	0.5614032968966609	Pathogenic	0.6855873813433331	Uncertain	Uncertain	Uncertain	Uncertain	Uncertain	Uncertain	Uncertain	Uncertain	Uncertain	Uncertain	Uncertain
GIP_HUMAN_b05	L101G	6.2222290000000005	0.5874778740605384	Pathogenic	0.6777633731723791	Uncertain	Uncertain	Uncertain	Uncertain	Uncertain	Uncertain	Uncertain	Uncertain	Pathogenic	Uncertain	Uncertain
GIP_HUMAN_b05	L101H	6.4687195	0.6202178703088073	Pathogenic	0.6639573677962068	Uncertain	Uncertain	Uncertain	Uncertain	Uncertain	Uncertain	Uncertain	Uncertain	Pathogenic	Uncertain	Uncertain
GIP_HUMAN_b05	L101I	6.0638123	0.5618314162980711	Pathogenic	0.6854813239108404	Uncertain	Uncertain	Uncertain	Uncertain	Uncertain	Uncertain	Uncertain	Uncertain	Uncertain	Uncertain	Uncertain
GIP_HUMAN_b05	L101K	5.975403	0.5456477790090508	Pathogenic	0.6889739325316626	Uncertain	Uncertain	Uncertain	Uncertain	Uncertain	Uncertain	Uncertain	Uncertain	Uncertain	Uncertain	Uncertain
GIP_HUMAN_b05	L101M	5.906067	0.531954752264132	Pathogenic	0.6911035756886803	Uncertain	Uncertain	Uncertain	Uncertain	Uncertain	Uncertain	Uncertain	Uncertain	Uncertain	Uncertain	Uncertain
GIP_HUMAN_b05	L101N	5.969818	0.5445777118268875	Pathogenic	0.6891675538256636	Uncertain	Uncertain	Uncertain	Uncertain	Uncertain	Uncertain	Uncertain	Uncertain	Uncertain	Uncertain	Uncertain
GIP_HUMAN_b05	L101P	4.910309	0.30660254572349993	Benign	0.6163552594718289	Uncertain	Uncertain	Uncertain	Uncertain	Uncertain	Uncertain	Uncertain	Benign	Benign	Uncertain	Benign
GIP_HUMAN_b05	L101Q	3.9402769999999996	0.22340654532900628	Benign	0.5311858227392459	Uncertain	Uncertain	Uncertain	Uncertain	Uncertain	Benign	Benign	Benign	Benign	Uncertain	Benign
GIP_HUMAN_b05	L101R	4.6886597000000005	0.27735593082563204	Benign	0.5904387230282191	Uncertain	Uncertain	Uncertain	Uncertain	Uncertain	Uncertain	Benign	Benign	Benign	Uncertain	Benign
GIP_HUMAN_b05	L101S	6.268341	0.594208279559745	Pathogenic	0.6752902347169509	Uncertain	Uncertain	Uncertain	Uncertain	Uncertain	Uncertain	Uncertain	Uncertain	Pathogenic	Uncertain	Uncertain
GIP_HUMAN_b05	L101T	5.8226624000000005	0.5143109364054529	Pathogenic	0.6927375188143718	Uncertain	Uncertain	Uncertain	Uncertain	Uncertain	Uncertain	Uncertain	Uncertain	Uncertain	Uncertain	Uncertain
GIP_HUMAN_b05	L101V	6.152893	0.5767550760009276	Pathogenic	0.6813177781621367	Uncertain	Uncertain	Uncertain	Uncertain	Uncertain	Uncertain	Uncertain	Uncertain	Uncertain	Uncertain	Uncertain
GIP_HUMAN_b05	L101W	4.736206	0.2827839905868905	Benign	0.5955635056423991	Uncertain	Uncertain	Uncertain	Uncertain	Uncertain	Uncertain	Benign	Benign	Benign	Uncertain	Benign
GIP_HUMAN_b05	L101Y	6.1412354	0.5748775174980083	Pathogenic	0.6818916021544894	Uncertain	Uncertain	Uncertain	Uncertain	Uncertain	Uncertain	Uncertain	Uncertain	Uncertain	Uncertain	Uncertain
GIP_HUMAN_b05	A102C	5.781891000000001	0.5052341722725641	Pathogenic	0.6930923864403817	Uncertain	Uncertain	Uncertain	Uncertain	Uncertain	Uncertain	Uncertain	Uncertain	Uncertain	Uncertain	Uncertain
GIP_HUMAN_b05	A102D	5.796447799999999	0.5085078119328889	Pathogenic	0.69300240784566	Uncertain	Uncertain	Uncertain	Uncertain	Uncertain	Uncertain	Uncertain	Uncertain	Uncertain	Uncertain	Uncertain
GIP_HUMAN_b05	A102E	4.672424299999999	0.2755942094054165	Benign	0.5887439191990527	Uncertain	Uncertain	Uncertain	Uncertain	Uncertain	Uncertain	Benign	Benign	Benign	Uncertain	Benign
GIP_HUMAN_b05	A102F	5.9570620000000005	0.5421121427830502	Pathogenic	0.6895961100587384	Uncertain	Uncertain	Uncertain	Uncertain	Uncertain	Uncertain	Uncertain	Uncertain	Uncertain	Uncertain	Uncertain
GIP_HUMAN_b05	A102G	5.2610779999999995	0.3764405287464701	Benign	0.6622946724833947	Uncertain	Uncertain	Uncertain	Uncertain	Uncertain	Uncertain	Uncertain	Uncertain	Benign	Uncertain	Uncertain
GIP_HUMAN_b05	A102H	6.000091599999999	0.550309447658792	Pathogenic	0.6880765231784052	Uncertain	Uncertain	Uncertain	Uncertain	Uncertain	Uncertain	Uncertain	Uncertain	Uncertain	Uncertain	Uncertain
GIP_HUMAN_b05	A102I	5.5498047	0.4489891098068733	Benign	0.6879338929505627	Uncertain	Uncertain	Uncertain	Uncertain	Uncertain	Uncertain	Uncertain	Uncertain	Uncertain	Uncertain	Uncertain
GIP_HUMAN_b05	A102K	5.615143	0.4654466434608991	Benign	0.6907574073843216	Uncertain	Uncertain	Uncertain	Uncertain	Uncertain	Uncertain	Uncertain	Uncertain	Uncertain	Uncertain	Uncertain
GIP_HUMAN_b05	A102L	5.6588745000000005	0.4762401104911798	Benign	0.6920176905476882	Uncertain	Uncertain	Uncertain	Uncertain	Uncertain	Uncertain	Uncertain	Uncertain	Uncertain	Uncertain	Uncertain
GIP_HUMAN_b05	A102M	4.691864	0.2777089884586079	Benign	0.5907765054996946	Uncertain	Uncertain	Uncertain	Uncertain	Uncertain	Uncertain	Benign	Benign	Benign	Uncertain	Benign
GIP_HUMAN_b05	A102N	5.477539	0.4305253221645611	Benign	0.6834624133269017	Uncertain	Uncertain	Uncertain	Uncertain	Uncertain	Uncertain	Uncertain	Uncertain	Uncertain	Uncertain	Uncertain
GIP_HUMAN_b05	A102P	3.2961120000000004	0.1923148440083176	Benign	0.4895621567531831	Uncertain	Uncertain	Uncertain	Uncertain	Benign	Benign	Benign	Benign	Benign	Uncertain	Benign
GIP_HUMAN_b05	A102Q	5.736206	0.4947324101691396	Benign	0.6930916845280821	Uncertain	Uncertain	Uncertain	Uncertain	Uncertain	Uncertain	Uncertain	Uncertain	Uncertain	Uncertain	Uncertain
GIP_HUMAN_b05	A102R	5.458465599999999	0.4256401548753468	Benign	0.6820472769522792	Uncertain	Uncertain	Uncertain	Uncertain	Uncertain	Uncertain	Uncertain	Uncertain	Uncertain	Uncertain	Uncertain
GIP_HUMAN_b05	A102S	4.4504395	0.25531416195205103	Benign	0.5680983921025592	Uncertain	Uncertain	Uncertain	Uncertain	Uncertain	Uncertain	Benign	Benign	Benign	Uncertain	Benign
GIP_HUMAN_b05	A102T	4.61322	0.2695329582669765	Benign	0.5827937563327066	Uncertain	Uncertain	Uncertain	Uncertain	Uncertain	Uncertain	Benign	Benign	Benign	Uncertain	Benign
GIP_HUMAN_b05	A102V	4.704834	0.2791564973691564	Benign	0.592154895886047	Uncertain	Uncertain	Uncertain	Uncertain	Uncertain	Uncertain	Benign	Benign	Benign	Uncertain	Benign
GIP_HUMAN_b05	A102W	5.711334	0.4888772252979612	Benign	0.6928997279141899	Uncertain	Uncertain	Uncertain	Uncertain	Uncertain	Uncertain	Uncertain	Uncertain	Uncertain	Uncertain	Uncertain
GIP_HUMAN_b05	A102Y	5.7063293	0.4876879705269404	Benign	0.6928439777752391	Uncertain	Uncertain	Uncertain	Uncertain	Uncertain	Uncertain	Uncertain	Uncertain	Uncertain	Uncertain	Uncertain
GIP_HUMAN_b05	S103A	1.4151001	0.12314540779840975	Benign	0.3731455008208211	Uncertain	Uncertain	Benign	Benign	Benign	Benign	Benign	Benign	Benign	Uncertain	Benign
GIP_HUMAN_b05	S103C	2.2944946	0.1519011460937882	Benign	0.4259926928721845	Uncertain	Uncertain	Uncertain	Benign	Benign	Benign	Benign	Benign	Benign	Uncertain	Benign
GIP_HUMAN_b05	S103D	1.6242981	0.12945493928935572	Benign	0.3853492533902077	Uncertain	Uncertain	Uncertain	Benign	Benign	Benign	Benign	Benign	Benign	Uncertain	Benign
GIP_HUMAN_b05	S103E	2.4694214	0.1583477985790455	Benign	0.4369199687731968	Uncertain	Uncertain	Uncertain	Benign	Benign	Benign	Benign	Benign	Benign	Uncertain	Benign
GIP_HUMAN_b05	S103F	2.5535278	0.16153727933997825	Benign	0.4422102700745839	Uncertain	Uncertain	Uncertain	Benign	Benign	Benign	Benign	Benign	Benign	Uncertain	Benign
GIP_HUMAN_b05	S103G	-0.87091064	0.07207506597556138	Benign	0.25897372431228594	Uncertain	Benign	Benign	Benign	Benign	Benign	Benign	Benign	Benign	Benign	Benign
GIP_HUMAN_b05	S103H	-0.07836914	0.08649672978573772	Benign	0.29435671494959303	Uncertain	Benign	Benign	Benign	Benign	Benign	Benign	Benign	Benign	Benign	Benign
GIP_HUMAN_b05	S103I	2.311432	0.15251440275255326	Benign	0.42704589355300776	Uncertain	Uncertain	Uncertain	Benign	Benign	Benign	Benign	Benign	Benign	Uncertain	Benign
GIP_HUMAN_b05	S103K	2.4719238	0.1584418470198937	Benign	0.43707705038012623	Uncertain	Uncertain	Uncertain	Benign	Benign	Benign	Benign	Benign	Benign	Uncertain	Benign
GIP_HUMAN_b05	S103L	1.8701477	0.13728473851254192	Benign	0.4000037134398072	Uncertain	Uncertain	Uncertain	Benign	Benign	Benign	Benign	Benign	Benign	Uncertain	Benign
GIP_HUMAN_b05	S103M	2.6358642999999997	0.16471682198979	Benign	0.447409325137058	Uncertain	Uncertain	Uncertain	Benign	Benign	Benign	Benign	Benign	Benign	Uncertain	Benign
GIP_HUMAN_b05	S103N	1.2590941999999998	0.11864442768369113	Benign	0.364215378994992	Uncertain	Uncertain	Benign	Benign	Benign	Benign	Benign	Benign	Benign	Uncertain	Benign
GIP_HUMAN_b05	S103P	2.1220703	0.14578993070676044	Benign	0.4153362451285803	Uncertain	Uncertain	Uncertain	Benign	Benign	Benign	Benign	Benign	Benign	Uncertain	Benign
GIP_HUMAN_b05	S103Q	1.0971985	0.11415238154256692	Benign	0.3551097838994785	Uncertain	Uncertain	Benign	Benign	Benign	Benign	Benign	Benign	Benign	Uncertain	Benign
GIP_HUMAN_b05	S103R	1.3540955	0.1213648894842864	Benign	0.3696356463084095	Uncertain	Uncertain	Benign	Benign	Benign	Benign	Benign	Benign	Benign	Uncertain	Benign
GIP_HUMAN_b05	S103T	2.861847	0.1737377313714292	Benign	0.4617636408587559	Uncertain	Uncertain	Uncertain	Uncertain	Benign	Benign	Benign	Benign	Benign	Uncertain	Benign
GIP_HUMAN_b05	S103V	2.490631	0.1591465685349816	Benign	0.4382519818558832	Uncertain	Uncertain	Uncertain	Benign	Benign	Benign	Benign	Benign	Benign	Uncertain	Benign
GIP_HUMAN_b05	S103W	2.61615	0.16395035080436474	Benign	0.4461627885573676	Uncertain	Uncertain	Uncertain	Benign	Benign	Benign	Benign	Benign	Benign	Uncertain	Benign
GIP_HUMAN_b05	S103Y	2.5078735	0.1597986836626324	Benign	0.4393359001724106	Uncertain	Uncertain	Uncertain	Benign	Benign	Benign	Benign	Benign	Benign	Uncertain	Benign
GIP_HUMAN_b05	Q104A	6.269165	0.5943257759416434	Pathogenic	0.6752453941588481	Uncertain	Uncertain	Uncertain	Uncertain	Uncertain	Uncertain	Uncertain	Uncertain	Pathogenic	Uncertain	Uncertain
GIP_HUMAN_b05	Q104C	6.3938904	0.6110716242222856	Pathogenic	0.6682663218704858	Uncertain	Uncertain	Uncertain	Uncertain	Uncertain	Uncertain	Uncertain	Uncertain	Pathogenic	Uncertain	Uncertain
GIP_HUMAN_b05	Q104D	6.619171000000001	0.6368929200113658	Pathogenic	0.655184972984754	Uncertain	Uncertain	Uncertain	Uncertain	Uncertain	Uncertain	Uncertain	Uncertain	Pathogenic	Uncertain	Uncertain
GIP_HUMAN_b05	Q104E	6.417389	0.6140113038947375	Pathogenic	0.6669199214286115	Uncertain	Uncertain	Uncertain	Uncertain	Uncertain	Uncertain	Uncertain	Uncertain	Pathogenic	Uncertain	Uncertain
GIP_HUMAN_b05	Q104F	5.924347	0.5356512167691039	Pathogenic	0.690603003700723	Uncertain	Uncertain	Uncertain	Uncertain	Uncertain	Uncertain	Uncertain	Uncertain	Uncertain	Uncertain	Uncertain
GIP_HUMAN_b05	Q104G	5.97052	0.5447125282166353	Pathogenic	0.6891434139592613	Uncertain	Uncertain	Uncertain	Uncertain	Uncertain	Uncertain	Uncertain	Uncertain	Uncertain	Uncertain	Uncertain
GIP_HUMAN_b05	Q104H	6.107971	0.5693968458350193	Pathogenic	0.6834841712197586	Uncertain	Uncertain	Uncertain	Uncertain	Uncertain	Uncertain	Uncertain	Uncertain	Uncertain	Uncertain	Uncertain
GIP_HUMAN_b05	Q104I	6.2227783	0.5875598792241823	Pathogenic	0.6777343664753486	Uncertain	Uncertain	Uncertain	Uncertain	Uncertain	Uncertain	Uncertain	Uncertain	Pathogenic	Uncertain	Uncertain
GIP_HUMAN_b05	Q104K	6.7101746	0.646033125270453	Pathogenic	0.6498677649540667	Uncertain	Uncertain	Uncertain	Uncertain	Uncertain	Uncertain	Uncertain	Uncertain	Pathogenic	Uncertain	Uncertain
GIP_HUMAN_b05	Q104L	5.716095	0.4900051830224002	Benign	0.6929473745192747	Uncertain	Uncertain	Uncertain	Uncertain	Uncertain	Uncertain	Uncertain	Uncertain	Uncertain	Uncertain	Uncertain
GIP_HUMAN_b05	Q104M	6.3720703	0.608283859306302	Pathogenic	0.6695095509437704	Uncertain	Uncertain	Uncertain	Uncertain	Uncertain	Uncertain	Uncertain	Uncertain	Pathogenic	Uncertain	Uncertain
GIP_HUMAN_b05	Q104N	5.953247	0.5413689163180664	Pathogenic	0.6897204902244336	Uncertain	Uncertain	Uncertain	Uncertain	Uncertain	Uncertain	Uncertain	Uncertain	Uncertain	Uncertain	Uncertain
GIP_HUMAN_b05	Q104P	2.1168213	0.14560762616067152	Benign	0.41501379531459226	Uncertain	Uncertain	Uncertain	Benign	Benign	Benign	Benign	Benign	Benign	Uncertain	Benign
GIP_HUMAN_b05	Q104R	5.837219	0.5174810695892031	Pathogenic	0.692535880399195	Uncertain	Uncertain	Uncertain	Uncertain	Uncertain	Uncertain	Uncertain	Uncertain	Uncertain	Uncertain	Uncertain
GIP_HUMAN_b05	Q104S	6.073639	0.563544127320843	Pathogenic	0.6850495876091428	Uncertain	Uncertain	Uncertain	Uncertain	Uncertain	Uncertain	Uncertain	Uncertain	Uncertain	Uncertain	Uncertain
GIP_HUMAN_b05	Q104T	6.6371765	0.6387532011217334	Pathogenic	0.6541321863658801	Uncertain	Uncertain	Uncertain	Uncertain	Uncertain	Uncertain	Uncertain	Uncertain	Pathogenic	Uncertain	Uncertain
GIP_HUMAN_b05	Q104V	6.3351440000000006	0.6034334350673926	Pathogenic	0.6715949459043893	Uncertain	Uncertain	Uncertain	Uncertain	Uncertain	Uncertain	Uncertain	Uncertain	Pathogenic	Uncertain	Uncertain
GIP_HUMAN_b05	Q104W	6.0581055	0.5608290039626462	Pathogenic	0.6857284811862154	Uncertain	Uncertain	Uncertain	Uncertain	Uncertain	Uncertain	Uncertain	Uncertain	Uncertain	Uncertain	Uncertain
GIP_HUMAN_b05	Q104Y	5.9304504	0.5368716249917439	Pathogenic	0.6904256773436406	Uncertain	Uncertain	Uncertain	Uncertain	Uncertain	Uncertain	Uncertain	Uncertain	Uncertain	Uncertain	Uncertain
GIP_HUMAN_b05	A105C	2.2193297999999997	0.14920768683423158	Benign	0.4213322751685367	Uncertain	Uncertain	Uncertain	Benign	Benign	Benign	Benign	Benign	Benign	Uncertain	Benign
GIP_HUMAN_b05	A105D	2.3494873	0.15390080246068724	Benign	0.4294161725823327	Uncertain	Uncertain	Uncertain	Benign	Benign	Benign	Benign	Benign	Benign	Uncertain	Benign
GIP_HUMAN_b05	A105E	2.8389282000000002	0.17280302031783162	Benign	0.4603030374149257	Uncertain	Uncertain	Uncertain	Uncertain	Benign	Benign	Benign	Benign	Benign	Uncertain	Benign
GIP_HUMAN_b05	A105F	2.4336548	0.15700922975546014	Benign	0.4346770542703019	Uncertain	Uncertain	Uncertain	Benign	Benign	Benign	Benign	Benign	Benign	Uncertain	Benign
GIP_HUMAN_b05	A105G	2.2219542999999997	0.14930096455126407	Benign	0.4214946214447592	Uncertain	Uncertain	Uncertain	Benign	Benign	Benign	Benign	Benign	Benign	Uncertain	Benign
GIP_HUMAN_b05	A105H	2.6620482999999995	0.1657398829794172	Benign	0.449066511323986	Uncertain	Uncertain	Uncertain	Benign	Benign	Benign	Benign	Benign	Benign	Uncertain	Benign
GIP_HUMAN_b05	A105I	2.484497	0.15891517419502518	Benign	0.43786660460355775	Uncertain	Uncertain	Uncertain	Benign	Benign	Benign	Benign	Benign	Benign	Uncertain	Benign
GIP_HUMAN_b05	A105K	2.1784057999999997	0.14776036450446872	Benign	0.4188044619991664	Uncertain	Uncertain	Uncertain	Benign	Benign	Benign	Benign	Benign	Benign	Uncertain	Benign
GIP_HUMAN_b05	A105L	2.7611694	0.16966521073105284	Benign	0.4553549646485769	Uncertain	Uncertain	Uncertain	Uncertain	Benign	Benign	Benign	Benign	Benign	Uncertain	Benign
GIP_HUMAN_b05	A105M	2.3104857999999995	0.15248008192891774	Benign	0.42698702827532703	Uncertain	Uncertain	Uncertain	Benign	Benign	Benign	Benign	Benign	Benign	Uncertain	Benign
GIP_HUMAN_b05	A105N	2.504181	0.1596588247960626	Benign	0.4391036998120396	Uncertain	Uncertain	Uncertain	Benign	Benign	Benign	Benign	Benign	Benign	Uncertain	Benign
GIP_HUMAN_b05	A105P	0.83358765	0.10721406158565044	Benign	0.3406507241605531	Uncertain	Uncertain	Benign	Benign	Benign	Benign	Benign	Benign	Benign	Benign	Benign
GIP_HUMAN_b05	A105Q	0.7533264000000001	0.10519107622169366	Benign	0.3363414704450576	Uncertain	Uncertain	Benign	Benign	Benign	Benign	Benign	Benign	Benign	Benign	Benign
GIP_HUMAN_b05	A105R	2.3835450000000002	0.15515159904757467	Benign	0.4315419466006042	Uncertain	Uncertain	Uncertain	Benign	Benign	Benign	Benign	Benign	Benign	Uncertain	Benign
GIP_HUMAN_b05	A105S	-3.3110962	0.04267228012542438	Benign	0.17634573549816612	Benign	Benign	Benign	Benign	Benign	Benign	Benign	Benign	Benign	Benign	Benign
GIP_HUMAN_b05	A105T	2.5506897	0.16142869325460055	Benign	0.44203140326329865	Uncertain	Uncertain	Uncertain	Benign	Benign	Benign	Benign	Benign	Benign	Uncertain	Benign
GIP_HUMAN_b05	A105V	2.6574097	0.1655582227734912	Benign	0.4487728062365416	Uncertain	Uncertain	Uncertain	Benign	Benign	Benign	Benign	Benign	Benign	Uncertain	Benign
GIP_HUMAN_b05	A105W	2.3719787999999995	0.1547257558142476	Benign	0.430819554617776	Uncertain	Uncertain	Uncertain	Benign	Benign	Benign	Benign	Benign	Benign	Uncertain	Benign
GIP_HUMAN_b05	A105Y	2.5421447999999995	0.16110216992349216	Benign	0.4414930176186491	Uncertain	Uncertain	Uncertain	Benign	Benign	Benign	Benign	Benign	Benign	Uncertain	Benign
GIP_HUMAN_b05	N106A	4.224304	0.2396118951715636	Benign	0.5506321545526434	Uncertain	Uncertain	Uncertain	Uncertain	Uncertain	Benign	Benign	Benign	Benign	Uncertain	Benign
GIP_HUMAN_b05	N106C	4.043273999999999	0.2289911288010471	Benign	0.5380544345908301	Uncertain	Uncertain	Uncertain	Uncertain	Uncertain	Benign	Benign	Benign	Benign	Uncertain	Benign
GIP_HUMAN_b05	N106D	3.4803467000000006	0.2007151173769073	Benign	0.5013921900484151	Uncertain	Uncertain	Uncertain	Uncertain	Benign	Benign	Benign	Benign	Benign	Uncertain	Benign
GIP_HUMAN_b05	N106E	2.3199463	0.15282356359896365	Benign	0.4275757394481196	Uncertain	Uncertain	Uncertain	Benign	Benign	Benign	Benign	Benign	Benign	Uncertain	Benign
GIP_HUMAN_b05	N106F	4.42984	0.2537221924135412	Benign	0.5663875662218957	Uncertain	Uncertain	Uncertain	Uncertain	Uncertain	Uncertain	Benign	Benign	Benign	Uncertain	Benign
GIP_HUMAN_b05	N106G	2.0653381	0.14383113474370782	Benign	0.4118576110888666	Uncertain	Uncertain	Uncertain	Benign	Benign	Benign	Benign	Benign	Benign	Uncertain	Benign
GIP_HUMAN_b05	N106H	3.0006104	0.17949366715481382	Benign	0.4706248411629363	Uncertain	Uncertain	Uncertain	Uncertain	Benign	Benign	Benign	Benign	Benign	Uncertain	Benign
GIP_HUMAN_b05	N106I	3.927765	0.22274506946107453	Benign	0.5303604123409553	Uncertain	Uncertain	Uncertain	Uncertain	Uncertain	Benign	Benign	Benign	Benign	Uncertain	Benign
GIP_HUMAN_b05	N106K	3.925232	0.22261155840305366	Benign	0.530193506683053	Uncertain	Uncertain	Uncertain	Uncertain	Uncertain	Benign	Benign	Benign	Benign	Uncertain	Benign
GIP_HUMAN_b05	N106L	4.2211	0.23941224775349404	Benign	0.5504014906212005	Uncertain	Uncertain	Uncertain	Uncertain	Uncertain	Benign	Benign	Benign	Benign	Uncertain	Benign
GIP_HUMAN_b05	N106M	4.237671	0.24045029766545356	Benign	0.5515984213836089	Uncertain	Uncertain	Uncertain	Uncertain	Uncertain	Benign	Benign	Benign	Benign	Uncertain	Benign
GIP_HUMAN_b05	N106P	2.6810303	0.1664851605450014	Benign	0.4502689673981955	Uncertain	Uncertain	Uncertain	Benign	Benign	Benign	Benign	Benign	Benign	Uncertain	Benign
GIP_HUMAN_b05	N106Q	0.73287964	0.10468223251651557	Benign	0.3352507443303483	Uncertain	Uncertain	Benign	Benign	Benign	Benign	Benign	Benign	Benign	Benign	Benign
GIP_HUMAN_b05	N106R	3.6790160000000003	0.21016695930621335	Benign	0.5141777952489066	Uncertain	Uncertain	Uncertain	Uncertain	Benign	Benign	Benign	Benign	Benign	Uncertain	Benign
GIP_HUMAN_b05	N106S	3.8164672999999993	0.21699441144715287	Benign	0.5230774807826246	Uncertain	Uncertain	Uncertain	Uncertain	Uncertain	Benign	Benign	Benign	Benign	Uncertain	Benign
GIP_HUMAN_b05	N106T	3.6907959999999997	0.21074191568145656	Benign	0.5149379960429424	Uncertain	Uncertain	Uncertain	Uncertain	Benign	Benign	Benign	Benign	Benign	Uncertain	Benign
GIP_HUMAN_b05	N106V	4.316162	0.24557017519226398	Benign	0.5574159475176754	Uncertain	Uncertain	Uncertain	Uncertain	Uncertain	Benign	Benign	Benign	Benign	Uncertain	Benign
GIP_HUMAN_b05	N106W	3.9436949999999995	0.2235878290253326	Benign	0.5314115937196013	Uncertain	Uncertain	Uncertain	Uncertain	Uncertain	Benign	Benign	Benign	Benign	Uncertain	Benign
GIP_HUMAN_b05	N106Y	4.228210400000001	0.23985599092479995	Benign	0.5509138749196919	Uncertain	Uncertain	Uncertain	Uncertain	Uncertain	Benign	Benign	Benign	Benign	Uncertain	Benign
GIP_HUMAN_b05	R107A	5.2246094	0.3678991287914248	Benign	0.6578280869589301	Uncertain	Uncertain	Uncertain	Uncertain	Uncertain	Uncertain	Uncertain	Uncertain	Benign	Uncertain	Uncertain
GIP_HUMAN_b05	R107C	5.1473083	0.35065980370394884	Benign	0.6478541268810478	Uncertain	Uncertain	Uncertain	Uncertain	Uncertain	Uncertain	Uncertain	Benign	Benign	Uncertain	Uncertain
GIP_HUMAN_b05	R107D	4.736145	0.2827767589064682	Benign	0.5955567750337617	Uncertain	Uncertain	Uncertain	Uncertain	Uncertain	Uncertain	Benign	Benign	Benign	Uncertain	Benign
GIP_HUMAN_b05	R107E	4.062958	0.2300904078379571	Benign	0.5393855592267136	Uncertain	Uncertain	Uncertain	Uncertain	Uncertain	Benign	Benign	Benign	Benign	Uncertain	Benign
GIP_HUMAN_b05	R107F	5.0947569999999995	0.33969856524496345	Benign	0.6408353354647167	Uncertain	Uncertain	Uncertain	Uncertain	Uncertain	Uncertain	Uncertain	Benign	Benign	Uncertain	Uncertain
GIP_HUMAN_b05	R107G	2.4864502	0.15898882136922132	Benign	0.437989304219524	Uncertain	Uncertain	Uncertain	Benign	Benign	Benign	Benign	Benign	Benign	Uncertain	Benign
GIP_HUMAN_b05	R107H	4.9929504	0.3203802042891595	Benign	0.6271557127560012	Uncertain	Uncertain	Uncertain	Uncertain	Uncertain	Uncertain	Uncertain	Benign	Benign	Uncertain	Benign
GIP_HUMAN_b05	R107I	5.504181	0.4373478557433002	Benign	0.6852759241977544	Uncertain	Uncertain	Uncertain	Uncertain	Uncertain	Uncertain	Uncertain	Uncertain	Uncertain	Uncertain	Uncertain
GIP_HUMAN_b05	R107K	3.8763733	0.22006140497277213	Benign	0.5269856686547958	Uncertain	Uncertain	Uncertain	Uncertain	Uncertain	Benign	Benign	Benign	Benign	Uncertain	Benign
GIP_HUMAN_b05	R107L	4.8224487	0.29375387667073666	Benign	0.6054787110011648	Uncertain	Uncertain	Uncertain	Uncertain	Uncertain	Uncertain	Uncertain	Benign	Benign	Uncertain	Benign
GIP_HUMAN_b05	R107M	4.4476013	0.25509245522550283	Benign	0.5678609329367486	Uncertain	Uncertain	Uncertain	Uncertain	Uncertain	Uncertain	Benign	Benign	Benign	Uncertain	Benign
GIP_HUMAN_b05	R107N	3.1962585	0.18789502761568805	Benign	0.4831562969357949	Uncertain	Uncertain	Uncertain	Uncertain	Benign	Benign	Benign	Benign	Benign	Uncertain	Benign
GIP_HUMAN_b05	R107P	4.517364499999999	0.26077990411280944	Benign	0.5738710926404644	Uncertain	Uncertain	Uncertain	Uncertain	Uncertain	Uncertain	Benign	Benign	Benign	Uncertain	Benign
GIP_HUMAN_b05	R107Q	3.8185425000000004	0.21709963999874707	Benign	0.5232124846585282	Uncertain	Uncertain	Uncertain	Uncertain	Uncertain	Benign	Benign	Benign	Benign	Uncertain	Benign
GIP_HUMAN_b05	R107S	4.88501	0.30271853656263353	Benign	0.6131501461707958	Uncertain	Uncertain	Uncertain	Uncertain	Uncertain	Uncertain	Uncertain	Benign	Benign	Uncertain	Benign
GIP_HUMAN_b05	R107T	5.4001465	0.4107621026806488	Benign	0.6771347254538662	Uncertain	Uncertain	Uncertain	Uncertain	Uncertain	Uncertain	Uncertain	Uncertain	Benign	Uncertain	Uncertain
GIP_HUMAN_b05	R107V	4.8414	0.29637570268795405	Benign	0.6077620950765872	Uncertain	Uncertain	Uncertain	Uncertain	Uncertain	Uncertain	Uncertain	Benign	Benign	Uncertain	Benign
GIP_HUMAN_b05	R107W	3.4488220000000003	0.19925426816370287	Benign	0.49936688021295705	Uncertain	Uncertain	Uncertain	Uncertain	Benign	Benign	Benign	Benign	Benign	Uncertain	Benign
GIP_HUMAN_b05	R107Y	5.0906067	0.3388608660051225	Benign	0.6402770039957402	Uncertain	Uncertain	Uncertain	Uncertain	Uncertain	Uncertain	Uncertain	Benign	Benign	Uncertain	Uncertain
GIP_HUMAN_b05	K108A	3.638733	0.20821392861311927	Benign	0.5115806247597662	Uncertain	Uncertain	Uncertain	Uncertain	Benign	Benign	Benign	Benign	Benign	Uncertain	Benign
GIP_HUMAN_b05	K108C	3.7270203	0.2125212947558419	Benign	0.51727809512975	Uncertain	Uncertain	Uncertain	Uncertain	Benign	Benign	Benign	Benign	Benign	Uncertain	Benign
GIP_HUMAN_b05	K108D	2.6769714	0.16632554308938172	Benign	0.4500117725042464	Uncertain	Uncertain	Uncertain	Benign	Benign	Benign	Benign	Benign	Benign	Uncertain	Benign
GIP_HUMAN_b05	K108E	3.5227966	0.2026982926220228	Benign	0.5041203751221925	Uncertain	Uncertain	Uncertain	Uncertain	Benign	Benign	Benign	Benign	Benign	Uncertain	Benign
GIP_HUMAN_b05	K108F	3.4128722999999996	0.19760044878980368	Benign	0.4970578916345456	Uncertain	Uncertain	Uncertain	Uncertain	Benign	Benign	Benign	Benign	Benign	Uncertain	Benign
GIP_HUMAN_b05	K108G	2.8945312000000003	0.17507851331480828	Benign	0.4638481610163409	Uncertain	Uncertain	Uncertain	Uncertain	Benign	Benign	Benign	Benign	Benign	Uncertain	Benign
GIP_HUMAN_b05	K108H	3.9355469	0.2231560860933801	Benign	0.5308735887857423	Uncertain	Uncertain	Uncertain	Uncertain	Uncertain	Benign	Benign	Benign	Benign	Uncertain	Benign
GIP_HUMAN_b05	K108I	3.290039	0.1920434286891342	Benign	0.4891724281117981	Uncertain	Uncertain	Uncertain	Uncertain	Benign	Benign	Benign	Benign	Benign	Uncertain	Benign
GIP_HUMAN_b05	K108L	4.193115	0.2376890858305868	Benign	0.5484015133014786	Uncertain	Uncertain	Uncertain	Uncertain	Uncertain	Benign	Benign	Benign	Benign	Uncertain	Benign
GIP_HUMAN_b05	K108M	3.7342224	0.21287717264512526	Benign	0.5177438436738818	Uncertain	Uncertain	Uncertain	Uncertain	Benign	Benign	Benign	Benign	Benign	Uncertain	Benign
GIP_HUMAN_b05	K108N	-0.101745605	0.08602710622527117	Benign	0.2932483296320412	Uncertain	Benign	Benign	Benign	Benign	Benign	Benign	Benign	Benign	Benign	Benign
GIP_HUMAN_b05	K108P	3.7238160000000002	0.21236318870380091	Benign	0.5170709340528034	Uncertain	Uncertain	Uncertain	Uncertain	Benign	Benign	Benign	Benign	Benign	Uncertain	Benign
GIP_HUMAN_b05	K108Q	2.1264648	0.14594272591823987	Benign	0.4156062949433622	Uncertain	Uncertain	Uncertain	Benign	Benign	Benign	Benign	Benign	Benign	Uncertain	Benign
GIP_HUMAN_b05	K108R	2.7901	0.1708266234482566	Benign	0.4571945114617646	Uncertain	Uncertain	Uncertain	Uncertain	Benign	Benign	Benign	Benign	Benign	Uncertain	Benign
GIP_HUMAN_b05	K108S	1.5083618	0.12591891991883974	Benign	0.37855444475271977	Uncertain	Uncertain	Benign	Benign	Benign	Benign	Benign	Benign	Benign	Uncertain	Benign
GIP_HUMAN_b05	K108T	3.7205505	0.2122022064420831	Benign	0.5168598508225403	Uncertain	Uncertain	Uncertain	Uncertain	Benign	Benign	Benign	Benign	Benign	Uncertain	Benign
GIP_HUMAN_b05	K108V	4.069824	0.2304765687100181	Benign	0.5398515439067257	Uncertain	Uncertain	Uncertain	Uncertain	Uncertain	Benign	Benign	Benign	Benign	Uncertain	Benign
GIP_HUMAN_b05	K108W	3.8179626000000004	0.21707022759269692	Benign	0.5231747563199242	Uncertain	Uncertain	Uncertain	Uncertain	Uncertain	Benign	Benign	Benign	Benign	Uncertain	Benign
GIP_HUMAN_b05	K108Y	3.9628296	0.22460745240821828	Benign	0.5326779105183895	Uncertain	Uncertain	Uncertain	Uncertain	Uncertain	Benign	Benign	Benign	Benign	Uncertain	Benign
GIP_HUMAN_b05	E109A	4.973449700000001	0.31697609029715684	Benign	0.6245690733333923	Uncertain	Uncertain	Uncertain	Uncertain	Uncertain	Uncertain	Uncertain	Benign	Benign	Uncertain	Benign
GIP_HUMAN_b05	E109C	5.624572799999999	0.4677914987356831	Benign	0.6910709681683302	Uncertain	Uncertain	Uncertain	Uncertain	Uncertain	Uncertain	Uncertain	Uncertain	Uncertain	Uncertain	Uncertain
GIP_HUMAN_b05	E109D	2.784668	0.17060801326638952	Benign	0.4568489866854223	Uncertain	Uncertain	Uncertain	Uncertain	Benign	Benign	Benign	Benign	Benign	Uncertain	Benign
GIP_HUMAN_b05	E109F	4.992676	0.3203316419323152	Benign	0.6271191872296416	Uncertain	Uncertain	Uncertain	Uncertain	Uncertain	Uncertain	Uncertain	Benign	Benign	Uncertain	Benign
GIP_HUMAN_b05	E109G	3.4791260000000004	0.2006583633022191	Benign	0.501313755477343	Uncertain	Uncertain	Uncertain	Uncertain	Benign	Benign	Benign	Benign	Benign	Uncertain	Benign
GIP_HUMAN_b05	E109H	4.2278748	0.2398349910260015	Benign	0.550889650973928	Uncertain	Uncertain	Uncertain	Uncertain	Uncertain	Benign	Benign	Benign	Benign	Uncertain	Benign
GIP_HUMAN_b05	E109I	5.1037292	0.3415237428153758	Benign	0.6420409980797823	Uncertain	Uncertain	Uncertain	Uncertain	Uncertain	Uncertain	Uncertain	Benign	Benign	Uncertain	Uncertain
GIP_HUMAN_b05	E109K	3.091217	0.1833424106766771	Benign	0.4764240793472724	Uncertain	Uncertain	Uncertain	Uncertain	Benign	Benign	Benign	Benign	Benign	Uncertain	Benign
GIP_HUMAN_b05	E109L	3.961029	0.22451115325398846	Benign	0.5325585677769125	Uncertain	Uncertain	Uncertain	Uncertain	Uncertain	Benign	Benign	Benign	Benign	Uncertain	Benign
GIP_HUMAN_b05	E109M	4.729065	0.2819422032343607	Benign	0.5947783114619012	Uncertain	Uncertain	Uncertain	Uncertain	Uncertain	Uncertain	Benign	Benign	Benign	Uncertain	Benign
GIP_HUMAN_b05	E109N	4.856048599999999	0.29845746811395	Benign	0.6095516472718068	Uncertain	Uncertain	Uncertain	Uncertain	Uncertain	Uncertain	Uncertain	Benign	Benign	Uncertain	Benign
GIP_HUMAN_b05	E109P	4.752228	0.2847082138792108	Benign	0.5973452526945301	Uncertain	Uncertain	Uncertain	Uncertain	Uncertain	Uncertain	Benign	Benign	Benign	Uncertain	Benign
GIP_HUMAN_b05	E109Q	2.9964904999999997	0.17932036980743707	Benign	0.4703613650414071	Uncertain	Uncertain	Uncertain	Uncertain	Benign	Benign	Benign	Benign	Benign	Uncertain	Benign
GIP_HUMAN_b05	E109R	5.3040465999999995	0.38678784937617466	Benign	0.6672895455739756	Uncertain	Uncertain	Uncertain	Uncertain	Uncertain	Uncertain	Uncertain	Uncertain	Benign	Uncertain	Uncertain
GIP_HUMAN_b05	E109S	4.023346	0.2278894927999521	Benign	0.5367135893856328	Uncertain	Uncertain	Uncertain	Uncertain	Uncertain	Benign	Benign	Benign	Benign	Uncertain	Benign
GIP_HUMAN_b05	E109T	4.9345703	0.31047234015661057	Benign	0.6194780715292441	Uncertain	Uncertain	Uncertain	Uncertain	Uncertain	Uncertain	Uncertain	Benign	Benign	Uncertain	Benign
GIP_HUMAN_b05	E109V	4.028839	0.22819205447589366	Benign	0.5370825353186999	Uncertain	Uncertain	Uncertain	Uncertain	Uncertain	Benign	Benign	Benign	Benign	Uncertain	Benign
GIP_HUMAN_b05	E109W	4.699249299999999	0.2785295682836725	Benign	0.5915591828641368	Uncertain	Uncertain	Uncertain	Uncertain	Uncertain	Uncertain	Benign	Benign	Benign	Uncertain	Benign
GIP_HUMAN_b05	E109Y	4.8553467	0.29835660554904425	Benign	0.6094654203728828	Uncertain	Uncertain	Uncertain	Uncertain	Uncertain	Uncertain	Uncertain	Benign	Benign	Uncertain	Benign
GIP_HUMAN_b05	E111A	4.224945	0.23965189729412245	Benign	0.5506783449509156	Uncertain	Uncertain	Uncertain	Uncertain	Uncertain	Benign	Benign	Benign	Benign	Uncertain	Benign
GIP_HUMAN_b05	E111C	5.993103	0.5490011888103056	Pathogenic	0.6883372307177624	Uncertain	Uncertain	Uncertain	Uncertain	Uncertain	Uncertain	Uncertain	Uncertain	Uncertain	Uncertain	Uncertain
GIP_HUMAN_b05	E111D	5.7196045	0.49083450051903	Benign	0.6929791583877798	Uncertain	Uncertain	Uncertain	Uncertain	Uncertain	Uncertain	Uncertain	Uncertain	Uncertain	Uncertain	Uncertain
GIP_HUMAN_b05	E111F	6.028534	0.5555423327281944	Pathogenic	0.6869645268319224	Uncertain	Uncertain	Uncertain	Uncertain	Uncertain	Uncertain	Uncertain	Uncertain	Uncertain	Uncertain	Uncertain
GIP_HUMAN_b05	E111G	3.7818604	0.21524961819495456	Benign	0.5208294669021405	Uncertain	Uncertain	Uncertain	Uncertain	Uncertain	Benign	Benign	Benign	Benign	Uncertain	Benign
GIP_HUMAN_b05	E111H	5.9005127	0.5308193492878603	Pathogenic	0.6912463112385564	Uncertain	Uncertain	Uncertain	Uncertain	Uncertain	Uncertain	Uncertain	Uncertain	Uncertain	Uncertain	Uncertain
GIP_HUMAN_b05	E111I	5.6402893	0.4716789758995185	Benign	0.6915421608677353	Uncertain	Uncertain	Uncertain	Uncertain	Uncertain	Uncertain	Uncertain	Uncertain	Uncertain	Uncertain	Uncertain
GIP_HUMAN_b05	E111K	5.166595500000001	0.3548420999203202	Benign	0.6503926676642423	Uncertain	Uncertain	Uncertain	Uncertain	Uncertain	Uncertain	Uncertain	Uncertain	Benign	Uncertain	Uncertain
GIP_HUMAN_b05	E111L	5.458221400000001	0.4255776337028117	Benign	0.6820285337488783	Uncertain	Uncertain	Uncertain	Uncertain	Uncertain	Uncertain	Uncertain	Uncertain	Uncertain	Uncertain	Uncertain
GIP_HUMAN_b05	E111M	5.5666199999999995	0.4532545938492794	Benign	0.6887705257961609	Uncertain	Uncertain	Uncertain	Uncertain	Uncertain	Uncertain	Uncertain	Uncertain	Uncertain	Uncertain	Uncertain
GIP_HUMAN_b05	E111N	5.242492700000001	0.37205782410015015	Benign	0.6600418128712038	Uncertain	Uncertain	Uncertain	Uncertain	Uncertain	Uncertain	Uncertain	Uncertain	Benign	Uncertain	Uncertain
GIP_HUMAN_b05	E111P	6.0982970000000005	0.5677681029038678	Pathogenic	0.6839338187207638	Uncertain	Uncertain	Uncertain	Uncertain	Uncertain	Uncertain	Uncertain	Uncertain	Uncertain	Uncertain	Uncertain
GIP_HUMAN_b05	E111Q	6.029236	0.5556696416201791	Pathogenic	0.6869360926706055	Uncertain	Uncertain	Uncertain	Uncertain	Uncertain	Uncertain	Uncertain	Uncertain	Uncertain	Uncertain	Uncertain
GIP_HUMAN_b05	E111R	5.973572	0.545297598146762	Pathogenic	0.6890378036796445	Uncertain	Uncertain	Uncertain	Uncertain	Uncertain	Uncertain	Uncertain	Uncertain	Uncertain	Uncertain	Uncertain
GIP_HUMAN_b05	E111S	5.790161	0.5070984148233108	Pathogenic	0.6930464021884655	Uncertain	Uncertain	Uncertain	Uncertain	Uncertain	Uncertain	Uncertain	Uncertain	Uncertain	Uncertain	Uncertain
GIP_HUMAN_b05	E111T	5.920044	0.5347866602963356	Pathogenic	0.6907250008067101	Uncertain	Uncertain	Uncertain	Uncertain	Uncertain	Uncertain	Uncertain	Uncertain	Uncertain	Uncertain	Uncertain
GIP_HUMAN_b05	E111V	5.5375977	0.4458827013992888	Benign	0.6872783263787829	Uncertain	Uncertain	Uncertain	Uncertain	Uncertain	Uncertain	Uncertain	Uncertain	Uncertain	Uncertain	Uncertain
GIP_HUMAN_b05	E111W	5.6936035	0.484647874473592	Benign	0.692675730950685	Uncertain	Uncertain	Uncertain	Uncertain	Uncertain	Uncertain	Uncertain	Uncertain	Uncertain	Uncertain	Uncertain
GIP_HUMAN_b05	E111Y	6.676941	0.6427694715216734	Pathogenic	0.651808076476172	Uncertain	Uncertain	Uncertain	Uncertain	Uncertain	Uncertain	Uncertain	Uncertain	Pathogenic	Uncertain	Uncertain
GIP_HUMAN_b05	A112C	5.36322	0.4014422198519848	Benign	0.6735921052367901	Uncertain	Uncertain	Uncertain	Uncertain	Uncertain	Uncertain	Uncertain	Uncertain	Benign	Uncertain	Uncertain
GIP_HUMAN_b05	A112D	5.829315	0.515764417694093	Pathogenic	0.6926500644492068	Uncertain	Uncertain	Uncertain	Uncertain	Uncertain	Uncertain	Uncertain	Uncertain	Uncertain	Uncertain	Uncertain
GIP_HUMAN_b05	A112E	4.4505615	0.2553237092905372	Benign	0.5681086119797583	Uncertain	Uncertain	Uncertain	Uncertain	Uncertain	Uncertain	Benign	Benign	Benign	Uncertain	Benign
GIP_HUMAN_b05	A112F	5.2361755	0.3705820487782395	Benign	0.6592647303007948	Uncertain	Uncertain	Uncertain	Uncertain	Uncertain	Uncertain	Uncertain	Uncertain	Benign	Uncertain	Uncertain
GIP_HUMAN_b05	A112G	4.8394165000000005	0.2960975468633327	Benign	0.6075214113832278	Uncertain	Uncertain	Uncertain	Uncertain	Uncertain	Uncertain	Uncertain	Benign	Benign	Uncertain	Benign
GIP_HUMAN_b05	A112H	5.2104797	0.3646561242760011	Benign	0.6560502020010022	Uncertain	Uncertain	Uncertain	Uncertain	Uncertain	Uncertain	Uncertain	Uncertain	Benign	Uncertain	Uncertain
GIP_HUMAN_b05	A112I	5.365753	0.4020779367988048	Benign	0.6738452075777155	Uncertain	Uncertain	Uncertain	Uncertain	Uncertain	Uncertain	Uncertain	Uncertain	Benign	Uncertain	Uncertain
GIP_HUMAN_b05	A112K	4.4342957	0.2540632050021716	Benign	0.5667551633881032	Uncertain	Uncertain	Uncertain	Uncertain	Uncertain	Uncertain	Benign	Benign	Benign	Uncertain	Benign
GIP_HUMAN_b05	A112L	5.0849915	0.33773415245395505	Benign	0.6395211023826233	Uncertain	Uncertain	Uncertain	Uncertain	Uncertain	Uncertain	Uncertain	Benign	Benign	Uncertain	Uncertain
GIP_HUMAN_b05	A112M	4.868622	0.3002834401622858	Benign	0.6111042690506204	Uncertain	Uncertain	Uncertain	Uncertain	Uncertain	Uncertain	Uncertain	Benign	Benign	Uncertain	Benign
GIP_HUMAN_b05	A112N	3.9064636	0.2216263994047831	Benign	0.5289587466613398	Uncertain	Uncertain	Uncertain	Uncertain	Uncertain	Benign	Benign	Benign	Benign	Uncertain	Benign
GIP_HUMAN_b05	A112P	4.356018	0.2483171288788643	Benign	0.5604787582359773	Uncertain	Uncertain	Uncertain	Uncertain	Uncertain	Benign	Benign	Benign	Benign	Uncertain	Benign
GIP_HUMAN_b05	A112Q	5.746338	0.4970904530303649	Benign	0.6931302495372549	Uncertain	Uncertain	Uncertain	Uncertain	Uncertain	Uncertain	Uncertain	Uncertain	Uncertain	Uncertain	Uncertain
GIP_HUMAN_b05	A112R	5.319153	0.3904891360737708	Benign	0.6689663806236685	Uncertain	Uncertain	Uncertain	Uncertain	Uncertain	Uncertain	Uncertain	Uncertain	Benign	Uncertain	Uncertain
GIP_HUMAN_b05	A112S	3.4085083	0.19740055186913893	Benign	0.4967776381199613	Uncertain	Uncertain	Uncertain	Uncertain	Benign	Benign	Benign	Benign	Benign	Uncertain	Benign
GIP_HUMAN_b05	A112T	2.4795837000000005	0.15873005358365258	Benign	0.4375580058283758	Uncertain	Uncertain	Uncertain	Benign	Benign	Benign	Benign	Benign	Benign	Uncertain	Benign
GIP_HUMAN_b05	A112V	5.228210400000001	0.3687317480319745	Benign	0.6582772438729083	Uncertain	Uncertain	Uncertain	Uncertain	Uncertain	Uncertain	Uncertain	Uncertain	Benign	Uncertain	Uncertain
GIP_HUMAN_b05	A112W	4.7535706	0.2848717242974872	Benign	0.5974958170614109	Uncertain	Uncertain	Uncertain	Uncertain	Uncertain	Uncertain	Benign	Benign	Benign	Uncertain	Benign
GIP_HUMAN_b05	A112Y	5.0425415000000005	0.3294674630263645	Benign	0.6338008594805362	Uncertain	Uncertain	Uncertain	Uncertain	Uncertain	Uncertain	Uncertain	Benign	Benign	Uncertain	Uncertain
GIP_HUMAN_b05	V113A	-0.95581055	0.0707011942461509	Benign	0.2554489539148208	Uncertain	Benign	Benign	Benign	Benign	Benign	Benign	Benign	Benign	Benign	Benign
GIP_HUMAN_b05	V113C	1.5833435	0.12819456721878453	Benign	0.382940185675102	Uncertain	Uncertain	Uncertain	Benign	Benign	Benign	Benign	Benign	Benign	Uncertain	Benign
GIP_HUMAN_b05	V113D	0.9250488000000001	0.1095696988824041	Benign	0.3456147419512277	Uncertain	Uncertain	Benign	Benign	Benign	Benign	Benign	Benign	Benign	Uncertain	Benign
GIP_HUMAN_b05	V113E	-1.8802794999999999	0.057581967198043135	Benign	0.22026172040365166	Uncertain	Benign	Benign	Benign	Benign	Benign	Benign	Benign	Benign	Benign	Benign
GIP_HUMAN_b05	V113F	1.2302856000000002	0.11783191332257305	Benign	0.3625828565073727	Uncertain	Uncertain	Benign	Benign	Benign	Benign	Benign	Benign	Benign	Uncertain	Benign
GIP_HUMAN_b05	V113G	-0.26507568	0.08282457950731062	Benign	0.2856143473548265	Uncertain	Benign	Benign	Benign	Benign	Benign	Benign	Benign	Benign	Benign	Benign
GIP_HUMAN_b05	V113H	1.4694214	0.12475324568767883	Benign	0.3762897210348917	Uncertain	Uncertain	Benign	Benign	Benign	Benign	Benign	Benign	Benign	Uncertain	Benign
GIP_HUMAN_b05	V113I	1.2194214	0.11752699297895247	Benign	0.36196856664592736	Uncertain	Uncertain	Benign	Benign	Benign	Benign	Benign	Benign	Benign	Uncertain	Benign
GIP_HUMAN_b05	V113K	0.4830017	0.09867238188812252	Benign	0.3221560674118214	Uncertain	Uncertain	Benign	Benign	Benign	Benign	Benign	Benign	Benign	Benign	Benign
GIP_HUMAN_b05	V113L	0.10852051	0.09035569296214144	Benign	0.3033599952838341	Uncertain	Benign	Benign	Benign	Benign	Benign	Benign	Benign	Benign	Benign	Benign
GIP_HUMAN_b05	V113M	0.6995239000000001	0.10385776031158417	Benign	0.3334775866301817	Uncertain	Uncertain	Benign	Benign	Benign	Benign	Benign	Benign	Benign	Benign	Benign
GIP_HUMAN_b05	V113N	1.7203064	0.13245839561399886	Benign	0.39103343841963184	Uncertain	Uncertain	Uncertain	Benign	Benign	Benign	Benign	Benign	Benign	Uncertain	Benign
GIP_HUMAN_b05	V113P	0.6455078000000001	0.10253730522693648	Benign	0.33062250206753063	Uncertain	Uncertain	Benign	Benign	Benign	Benign	Benign	Benign	Benign	Benign	Benign
GIP_HUMAN_b05	V113Q	1.952179	0.13999980111890087	Benign	0.4049631240369105	Uncertain	Uncertain	Uncertain	Benign	Benign	Benign	Benign	Benign	Benign	Uncertain	Benign
GIP_HUMAN_b05	V113R	-0.08929443	0.0862768892424118	Benign	0.29383820507924285	Uncertain	Benign	Benign	Benign	Benign	Benign	Benign	Benign	Benign	Benign	Benign
GIP_HUMAN_b05	V113S	0.4526062	0.09796710269161417	Benign	0.3205931424405917	Uncertain	Uncertain	Benign	Benign	Benign	Benign	Benign	Benign	Benign	Benign	Benign
GIP_HUMAN_b05	V113T	-0.20541382	0.08397860682488095	Benign	0.28838056229882714	Uncertain	Benign	Benign	Benign	Benign	Benign	Benign	Benign	Benign	Benign	Benign
GIP_HUMAN_b05	V113W	1.1307983	0.11506993751141925	Benign	0.35698571273133123	Uncertain	Uncertain	Benign	Benign	Benign	Benign	Benign	Benign	Benign	Uncertain	Benign
GIP_HUMAN_b05	V113Y	1.2034302	0.11707965737603143	Benign	0.3610657453802535	Uncertain	Uncertain	Benign	Benign	Benign	Benign	Benign	Benign	Benign	Uncertain	Benign
GIP_HUMAN_b05	E114A	4.854065	0.2981727166472756	Benign	0.6093080896038768	Uncertain	Uncertain	Uncertain	Uncertain	Uncertain	Uncertain	Uncertain	Benign	Benign	Uncertain	Benign
GIP_HUMAN_b05	E114C	6.11969	0.5713487165456839	Pathogenic	0.6829310644995735	Uncertain	Uncertain	Uncertain	Uncertain	Uncertain	Uncertain	Uncertain	Uncertain	Uncertain	Uncertain	Uncertain
GIP_HUMAN_b05	E114D	5.728882	0.4930179567788286	Benign	0.6930496795360029	Uncertain	Uncertain	Uncertain	Uncertain	Uncertain	Uncertain	Uncertain	Uncertain	Uncertain	Uncertain	Uncertain
GIP_HUMAN_b05	E114F	6.088135	0.566040011820925	Pathogenic	0.6843990745400603	Uncertain	Uncertain	Uncertain	Uncertain	Uncertain	Uncertain	Uncertain	Uncertain	Uncertain	Uncertain	Uncertain
GIP_HUMAN_b05	E114G	2.765503	0.16983872838956113	Benign	0.4556304041783191	Uncertain	Uncertain	Uncertain	Uncertain	Benign	Benign	Benign	Benign	Benign	Uncertain	Benign
GIP_HUMAN_b05	E114H	5.731994599999999	0.4937475826835365	Benign	0.6930689930775649	Uncertain	Uncertain	Uncertain	Uncertain	Uncertain	Uncertain	Uncertain	Uncertain	Uncertain	Uncertain	Uncertain
GIP_HUMAN_b05	E114I	6.6746826	0.6425446730934257	Pathogenic	0.6519400141280336	Uncertain	Uncertain	Uncertain	Uncertain	Uncertain	Uncertain	Uncertain	Uncertain	Pathogenic	Uncertain	Uncertain
GIP_HUMAN_b05	E114K	5.6484985	0.4736986405073762	Benign	0.6917630187850581	Uncertain	Uncertain	Uncertain	Uncertain	Uncertain	Uncertain	Uncertain	Uncertain	Uncertain	Uncertain	Uncertain
GIP_HUMAN_b05	E114L	6.071686	0.563205078257144	Pathogenic	0.6851360007636587	Uncertain	Uncertain	Uncertain	Uncertain	Uncertain	Uncertain	Uncertain	Uncertain	Uncertain	Uncertain	Uncertain
GIP_HUMAN_b05	E114M	6.149933	0.5762804337013906	Pathogenic	0.6814642027351236	Uncertain	Uncertain	Uncertain	Uncertain	Uncertain	Uncertain	Uncertain	Uncertain	Uncertain	Uncertain	Uncertain
GIP_HUMAN_b05	E114N	5.7291870000000005	0.4930895173655319	Benign	0.6930516679785396	Uncertain	Uncertain	Uncertain	Uncertain	Uncertain	Uncertain	Uncertain	Uncertain	Uncertain	Uncertain	Uncertain
GIP_HUMAN_b05	E114P	5.654510500000001	0.4751727713339523	Benign	0.69191389090892	Uncertain	Uncertain	Uncertain	Uncertain	Uncertain	Uncertain	Uncertain	Uncertain	Uncertain	Uncertain	Uncertain
GIP_HUMAN_b05	E114Q	5.935364	0.5378491113908719	Pathogenic	0.6902793275166624	Uncertain	Uncertain	Uncertain	Uncertain	Uncertain	Uncertain	Uncertain	Uncertain	Uncertain	Uncertain	Uncertain
GIP_HUMAN_b05	E114R	6.119903599999999	0.5713840790920663	Pathogenic	0.6829209003064626	Uncertain	Uncertain	Uncertain	Uncertain	Uncertain	Uncertain	Uncertain	Uncertain	Uncertain	Uncertain	Uncertain
GIP_HUMAN_b05	E114S	5.926574700000001	0.536097457413135	Pathogenic	0.6905388591264188	Uncertain	Uncertain	Uncertain	Uncertain	Uncertain	Uncertain	Uncertain	Uncertain	Uncertain	Uncertain	Uncertain
GIP_HUMAN_b05	E114T	5.8714294	0.5247813234678815	Pathogenic	0.6919184492315699	Uncertain	Uncertain	Uncertain	Uncertain	Uncertain	Uncertain	Uncertain	Uncertain	Uncertain	Uncertain	Uncertain
GIP_HUMAN_b05	E114V	6.2177734000000004	0.5868110301362021	Pathogenic	0.6779982177051247	Uncertain	Uncertain	Uncertain	Uncertain	Uncertain	Uncertain	Uncertain	Uncertain	Pathogenic	Uncertain	Uncertain
GIP_HUMAN_b05	E114W	6.303772	0.5991756959209088	Pathogenic	0.6733444782976191	Uncertain	Uncertain	Uncertain	Uncertain	Uncertain	Uncertain	Uncertain	Uncertain	Pathogenic	Uncertain	Uncertain
GIP_HUMAN_b05	E114Y	6.1062317	0.569105182615927	Pathogenic	0.6835654857509896	Uncertain	Uncertain	Uncertain	Uncertain	Uncertain	Uncertain	Uncertain	Uncertain	Uncertain	Uncertain	Uncertain
GIP_HUMAN_b05	P115A	3.5010986000000006	0.20168227203112796	Benign	0.5027257224092859	Uncertain	Uncertain	Uncertain	Uncertain	Benign	Benign	Benign	Benign	Benign	Uncertain	Benign
GIP_HUMAN_b05	P115C	3.1772766	0.18706504675904573	Benign	0.4819391558341807	Uncertain	Uncertain	Uncertain	Uncertain	Benign	Benign	Benign	Benign	Benign	Uncertain	Benign
[truncated: 3,399 more rows]
